# Supplementary material for: 9,9-Dimethyl-12-(4-nitro­phen­yl)-9,10-dihydro-12H-benzo[a]xanthen-11(8H)-one
Source: Acta Crystallogr Sect E Struct Rep Online. 2009 Nov 21;65(Pt 12):o3141. doi: 10.1107/S1600536809048570 (PMC2972096; doi:10.1107/S1600536809048570)
Supplement: Supplementary file 1 [file e-65-o3141-sup1.cif]

##############################################################################
###                                                                        ###
###        Electronic paper (Acta Crystallographica Section E)             ###
###                                                                        ###
##############################################################################
#                                                                            #
# This CIF contains the data in a paper accepted for publication in Acta     #
# Crystallographica Section E. It conforms to the requirements of Notes      #
# for Authors for Section E, and has been peer reviewed under the auspices   #
# of the IUCr Commission on Journals.                                        #
#                                                                            #
# Full details of the Crystallographic Information File format               #
# are given in the paper "The Crystallographic Information File (CIF):       #
# a New Standard Archive File for Crystallography" by S. R. Hall, F. H.      #
# Allen and I. D. Brown [Acta Cryst. (1991), A47, 655-685].                  #
#                                                                            #
# The current version of the core CIF dictionary is obtainable from          #
# ftp://ftp.iucr.org/pub/cif_core.dic. The current version number is 2.4.    #
#                                                                            #
# Software is freely available for graphical display of the structure(s) in  #
# this CIF.  For information consult the CIF home page http://www.iucr.org/  #
# cif/home.html                                                              #
#                                                                            #
# This file may be used for bona fide research purposes within the           #
# scientific community so long as proper attribution is given to the journal # 
# article from which it was obtained.                                        #
#                                                                            #
##############################################################################
                                             
data_I
_audit_creation_method     SHELXL-97
_chemical_name_systematic
;
9,9-Dimethyl-12-(4-nitrophenyl)-9,10-dihydro-12<i>H</i>-
benzo[<i>a</i>]xanthen-11(8<i>H</i>)-one
;
_chemical_name_common     ?
_chemical_formula_moiety     'C25 H21 N O4'
_chemical_formula_sum     'C25 H21 N O4'
_chemical_formula_iupac     'C25 H21 N O4'
_chemical_formula_weight     399.43
_chemical_melting_point     ?
_symmetry_cell_setting     monoclinic
_symmetry_space_group_name_H-M     'C 2/c'
_symmetry_space_group_name_Hall     '-C 2yc'
loop_
    _symmetry_equiv_pos_as_xyz
    'x, y, z'
    '-x, y, -z+1/2'
    'x+1/2, y+1/2, z'
    '-x+1/2, y+1/2, -z+1/2'
    '-x, -y, -z'
    'x, -y, z-1/2'
    '-x+1/2, -y+1/2, -z'
    'x+1/2, -y+1/2, z-1/2'
_cell_length_a     24.178(5)
_cell_length_b     11.078(2)
_cell_length_c     17.481(4)
_cell_angle_alpha     90.00
_cell_angle_beta     119.78(3)
_cell_angle_gamma     90.00
_cell_volume     4063.9(19)
_cell_formula_units_Z     8
_cell_measurement_reflns_used     4847
_cell_measurement_theta_min     2.079
_cell_measurement_theta_max     27.888
_cell_measurement_temperature     113(2)
_exptl_crystal_description     Prism
_exptl_crystal_colour     yellow
_exptl_crystal_size_max     0.20
_exptl_crystal_size_mid     0.18
_exptl_crystal_size_min     0.10
_exptl_crystal_density_diffrn     1.306
_exptl_crystal_density_meas     ?
_exptl_crystal_density_method     'not measured'
_exptl_crystal_F_000     1680
_exptl_absorpt_coefficient_mu     0.089
_exptl_absorpt_correction_type     multi-scan
_exptl_absorpt_process_details     '(CrystalClear; Rigaku/MSC, 2005)'
_exptl_absorpt_correction_T_min     0.9825
_exptl_absorpt_correction_T_max     0.9989
_exptl_special_details     ?
_diffrn_ambient_temperature     113(2)
_diffrn_radiation_type     MoK\a
_diffrn_radiation_wavelength     0.71073
_diffrn_radiation_source     'rotating anode'
_diffrn_radiation_monochromator     confocal
_diffrn_measurement_device_type     'Rigaku Saturn CCD area-detector'
_diffrn_measurement_method     '\w and \f scans'
_diffrn_detector_area_resol_mean     7.31
_diffrn_reflns_number     14653
_diffrn_reflns_av_R_equivalents     0.0437
_diffrn_reflns_av_sigmaI/netI     0.0452
_diffrn_reflns_theta_min     2.08
_diffrn_reflns_theta_max     25.99
_diffrn_reflns_theta_full     25.00
_diffrn_measured_fraction_theta_max     0.999
_diffrn_measured_fraction_theta_full     0.999
_diffrn_reflns_limit_h_min     -29
_diffrn_reflns_limit_h_max     26
_diffrn_reflns_limit_k_min     -13
_diffrn_reflns_limit_k_max     12
_diffrn_reflns_limit_l_min     -18
_diffrn_reflns_limit_l_max     21
_diffrn_standards_number     0
_diffrn_standards_interval_count     0
_diffrn_standards_interval_time     0
_diffrn_standards_decay_%     0
_refine_special_details     ?
_reflns_number_total     4007
_reflns_number_gt     3106
_reflns_threshold_expression     I>2\s(I)
_refine_ls_structure_factor_coef     Fsqd
_refine_ls_matrix_type     full
_refine_ls_R_factor_all     0.0749
_refine_ls_R_factor_gt     0.0554
_refine_ls_wR_factor_gt     0.1384
_refine_ls_wR_factor_ref     0.1531
_refine_ls_goodness_of_fit_ref     1.032
_refine_ls_restrained_S_all     1.032
_refine_ls_number_reflns     4007
_refine_ls_number_parameters     274
_refine_ls_number_restraints     0
_refine_ls_number_constraints     0
_refine_ls_hydrogen_treatment     constr
_refine_ls_weighting_scheme     calc
_refine_ls_weighting_details
                 'calc w=1/[\s^2^(Fo^2^)+(0.0882P)^2^] where P=(Fo^2^+2Fc^2^)/3'
_atom_sites_solution_hydrogens     geom
_atom_sites_solution_primary     direct
_atom_sites_solution_secondary     difmap
_refine_ls_shift/su_max     0.000
_refine_ls_shift/su_mean     0.000
_refine_diff_density_max     0.293
_refine_diff_density_min     -0.264
_refine_ls_extinction_method     'SHELXS97 (Sheldrick, 2008)'
_refine_ls_extinction_coef     0.0043(6)
_refine_ls_extinction_expression
                                  'Fc^*^=kFc[1+0.001xFc^2^\l^3^/sin(2\q)]^-1/4^'
loop_
    _atom_type_symbol
    _atom_type_description
    _atom_type_scat_dispersion_real
    _atom_type_scat_dispersion_imag
    _atom_type_scat_source
    'C' 'C' 0.0033 0.0016
                         'International Tables Vol C Tables 4.2.6.8 and 6.1.1.4'
    'H' 'H' 0.0000 0.0000
                         'International Tables Vol C Tables 4.2.6.8 and 6.1.1.4'
    'N' 'N' 0.0061 0.0033
                         'International Tables Vol C Tables 4.2.6.8 and 6.1.1.4'
    'O' 'O' 0.0106 0.0060
                         'International Tables Vol C Tables 4.2.6.8 and 6.1.1.4'
_computing_data_collection     'CrystalClear (Rigaku/MSC, 2005)'
_computing_cell_refinement     'CrystalClear (Rigaku/MSC, 2005)'
_computing_data_reduction     'CrystalClear (Rigaku/MSC, 2005)'
_computing_structure_solution     'SHELXS97 (Sheldrick, 2008)'
_computing_structure_refinement     'SHELXL97 (Sheldrick, 2008)'
_computing_molecular_graphics     'SHELXTL (Sheldrick, 2008)'
_computing_publication_material     'SHELXTL (Sheldrick, 2008)'
loop_
    _atom_site_type_symbol
    _atom_site_label
    _atom_site_fract_x
    _atom_site_fract_y
    _atom_site_fract_z
    _atom_site_U_iso_or_equiv
    _atom_site_adp_type
    _atom_site_calc_flag
    _atom_site_refinement_flags
    _atom_site_occupancy
    _atom_site_disorder_assembly
    _atom_site_disorder_group
    O O1 0.07668(6) -0.09846(11) 0.23338(8) 0.0274(3) Uani d . 1 . .
    O O2 0.23273(6) 0.17081(12) 0.24963(8) 0.0360(4) Uani d . 1 . .
    O O3 0.06051(8) 0.52066(14) 0.42025(11) 0.0504(5) Uani d . 1 . .
    O O4 0.08357(10) 0.64016(14) 0.34280(11) 0.0625(5) Uani d . 1 . .
    N N1 0.07521(9) 0.53889(15) 0.36366(11) 0.0385(5) Uani d . 1 . .
    C C1 0.02775(9) -0.03873(17) 0.16146(11) 0.0247(4) Uani d . 1 . .
    C C2 -0.03123(9) -0.09880(17) 0.12366(12) 0.0295(5) Uani d . 1 . .
    H H2 -0.0351 -0.1738 0.1469 0.035 Uiso calc R 1 . .
    C C3 -0.08261(9) -0.04833(18) 0.05346(12) 0.0321(5) Uani d . 1 . .
    H H3 -0.1227 -0.0880 0.0283 0.038 Uiso calc R 1 . .
    C C4 -0.07735(9) 0.06226(18) 0.01731(12) 0.0292(5) Uani d . 1 . .
    C C5 -0.13056(10) 0.1170(2) -0.05572(13) 0.0365(5) Uani d . 1 . .
    H H5 -0.1710 0.0787 -0.0805 0.044 Uiso calc R 1 . .
    C C6 -0.12508(10) 0.2230(2) -0.09105(13) 0.0397(6) Uani d . 1 . .
    H H6 -0.1615 0.2591 -0.1388 0.048 Uiso calc R 1 . .
    C C7 -0.06498(10) 0.2782(2) -0.05608(12) 0.0370(5) Uani d . 1 . .
    H H7 -0.0607 0.3505 -0.0819 0.044 Uiso calc R 1 . .
    C C8 -0.01239(9) 0.22896(17) 0.01486(11) 0.0295(5) Uani d . 1 . .
    H H8 0.0277 0.2683 0.0378 0.035 Uiso calc R 1 . .
    C C9 -0.01689(8) 0.12084(17) 0.05423(11) 0.0243(4) Uani d . 1 . .
    C C10 0.03670(8) 0.06891(16) 0.13055(11) 0.0230(4) Uani d . 1 . .
    C C11 0.10058(8) 0.13313(16) 0.17849(11) 0.0233(4) Uani d . 1 . .
    H H11 0.1119 0.1628 0.1340 0.028 Uiso calc R 1 . .
    C C12 0.15111(8) 0.04569(16) 0.23939(11) 0.0237(4) Uani d . 1 . .
    C C13 0.21800(9) 0.07594(17) 0.27101(11) 0.0263(4) Uani d . 1 . .
    C C14 0.26749(9) -0.01679(17) 0.32757(12) 0.0291(5) Uani d . 1 . .
    H H14A 0.3089 0.0244 0.3635 0.035 Uiso calc R 1 . .
    H H14B 0.2727 -0.0752 0.2887 0.035 Uiso calc R 1 . .
    C C15 0.25060(9) -0.08591(16) 0.38902(11) 0.0278(4) Uani d . 1 . .
    C C16 0.18478(9) -0.14376(17) 0.33158(12) 0.0276(4) Uani d . 1 . .
    H H16A 0.1893 -0.2140 0.3001 0.033 Uiso calc R 1 . .
    H H16B 0.1686 -0.1736 0.3701 0.033 Uiso calc R 1 . .
    C C17 0.13742(9) -0.05788(16) 0.26568(11) 0.0241(4) Uani d . 1 . .
    C C18 0.30005(10) -0.18485(18) 0.43696(13) 0.0361(5) Uani d . 1 . .
    H H18A 0.3425 -0.1484 0.4702 0.054 Uiso calc R 1 . .
    H H18B 0.2995 -0.2421 0.3938 0.054 Uiso calc R 1 . .
    H H18C 0.2899 -0.2275 0.4776 0.054 Uiso calc R 1 . .
    C C19 0.24992(10) 0.00103(19) 0.45700(12) 0.0350(5) Uani d . 1 . .
    H H19A 0.2913 0.0418 0.4892 0.052 Uiso calc R 1 . .
    H H19B 0.2418 -0.0445 0.4985 0.052 Uiso calc R 1 . .
    H H19C 0.2163 0.0613 0.4266 0.052 Uiso calc R 1 . .
    C C20 0.09628(8) 0.24126(16) 0.22956(11) 0.0232(4) Uani d . 1 . .
    C C21 0.10351(9) 0.35856(17) 0.20785(12) 0.0285(4) Uani d . 1 . .
    H H21 0.1129 0.3716 0.1617 0.034 Uiso calc R 1 . .
    C C22 0.09739(10) 0.45691(18) 0.25190(12) 0.0323(5) Uani d . 1 . .
    H H22 0.1023 0.5369 0.2366 0.039 Uiso calc R 1 . .
    C C23 0.08393(9) 0.43547(16) 0.31859(12) 0.0276(4) Uani d . 1 . .
    C C24 0.07792(9) 0.32046(17) 0.34403(12) 0.0293(5) Uani d . 1 . .
    H H24 0.0698 0.3081 0.3914 0.035 Uiso calc R 1 . .
    C C25 0.08398(9) 0.22379(17) 0.29877(11) 0.0270(4) Uani d . 1 . .
    H H25 0.0797 0.1440 0.3151 0.032 Uiso calc R 1 . .
loop_
    _atom_site_aniso_label
    _atom_site_aniso_U_11
    _atom_site_aniso_U_22
    _atom_site_aniso_U_33
    _atom_site_aniso_U_12
    _atom_site_aniso_U_13
    _atom_site_aniso_U_23
    O1 0.0245(7) 0.0279(7) 0.0284(7) -0.0022(5) 0.0120(6) 0.0018(5)
    O2 0.0243(7) 0.0399(9) 0.0376(8) -0.0038(6) 0.0108(6) 0.0098(6)
    O3 0.0587(11) 0.0439(10) 0.0597(10) -0.0063(8) 0.0378(9) -0.0174(8)
    O4 0.1033(16) 0.0236(9) 0.0641(11) 0.0058(9) 0.0444(11) -0.0003(8)
    N1 0.0419(11) 0.0297(10) 0.0373(10) 0.0006(8) 0.0146(8) -0.0073(8)
    C1 0.0236(10) 0.0268(10) 0.0230(9) 0.0009(7) 0.0110(7) -0.0040(7)
    C2 0.0292(11) 0.0291(10) 0.0342(10) -0.0044(8) 0.0189(8) -0.0061(8)
    C3 0.0240(11) 0.0381(12) 0.0352(11) -0.0068(8) 0.0155(8) -0.0149(9)
    C4 0.0229(10) 0.0370(11) 0.0268(10) 0.0015(8) 0.0116(8) -0.0099(8)
    C5 0.0223(10) 0.0499(14) 0.0295(10) 0.0035(9) 0.0070(8) -0.0131(9)
    C6 0.0316(12) 0.0508(14) 0.0271(10) 0.0158(10) 0.0073(8) -0.0033(10)
    C7 0.0407(13) 0.0418(13) 0.0253(10) 0.0114(10) 0.0140(9) 0.0018(9)
    C8 0.0288(11) 0.0347(11) 0.0238(9) 0.0054(8) 0.0123(8) -0.0012(8)
    C9 0.0198(10) 0.0301(10) 0.0230(9) 0.0025(8) 0.0106(7) -0.0062(7)
    C10 0.0214(10) 0.0268(10) 0.0224(9) 0.0006(7) 0.0120(7) -0.0037(7)
    C11 0.0208(9) 0.0258(10) 0.0237(9) 0.0000(7) 0.0113(7) 0.0006(7)
    C12 0.0216(10) 0.0270(10) 0.0213(9) 0.0005(7) 0.0097(7) -0.0005(7)
    C13 0.0243(10) 0.0308(11) 0.0232(9) -0.0001(8) 0.0113(8) -0.0012(8)
    C14 0.0213(10) 0.0326(11) 0.0305(10) 0.0031(8) 0.0107(8) 0.0007(8)
    C15 0.0262(11) 0.0280(10) 0.0263(10) 0.0051(8) 0.0108(8) 0.0006(8)
    C16 0.0293(11) 0.0257(10) 0.0270(9) 0.0017(8) 0.0134(8) 0.0018(8)
    C17 0.0210(10) 0.0269(10) 0.0238(9) -0.0024(7) 0.0106(7) -0.0046(7)
    C18 0.0330(12) 0.0374(12) 0.0334(10) 0.0082(9) 0.0130(8) 0.0046(9)
    C19 0.0327(11) 0.0378(12) 0.0289(10) 0.0044(9) 0.0112(8) -0.0031(9)
    C20 0.0174(9) 0.0247(10) 0.0235(9) -0.0005(7) 0.0069(7) 0.0009(7)
    C21 0.0286(10) 0.0297(10) 0.0271(9) -0.0025(8) 0.0137(8) 0.0025(8)
    C22 0.0361(12) 0.0223(10) 0.0314(10) -0.0022(8) 0.0115(9) 0.0028(8)
    C23 0.0263(10) 0.0225(10) 0.0276(10) 0.0003(8) 0.0084(8) -0.0042(8)
    C24 0.0317(11) 0.0301(11) 0.0279(10) -0.0041(8) 0.0162(8) -0.0051(8)
    C25 0.0301(10) 0.0232(10) 0.0276(10) -0.0033(8) 0.0143(8) 0.0010(8)
_geom_special_details     ?
loop_
    _geom_bond_atom_site_label_1
    _geom_bond_atom_site_label_2
    _geom_bond_site_symmetry_2
    _geom_bond_distance
    _geom_bond_publ_flag
    O1 C17 . 1.362(2) ?
    O1 C1 . 1.393(2) ?
    O2 C13 . 1.226(2) ?
    O3 N1 . 1.223(2) ?
    O4 N1 . 1.227(2) ?
    N1 C23 . 1.464(2) ?
    C1 C10 . 1.370(2) ?
    C1 C2 . 1.406(3) ?
    C2 C3 . 1.359(3) ?
    C2 H2 . 0.9500 ?
    C3 C4 . 1.413(3) ?
    C3 H3 . 0.9500 ?
    C4 C5 . 1.422(3) ?
    C4 C9 . 1.427(3) ?
    C5 C6 . 1.364(3) ?
    C5 H5 . 0.9500 ?
    C6 C7 . 1.406(3) ?
    C6 H6 . 0.9500 ?
    C7 C8 . 1.373(3) ?
    C7 H7 . 0.9500 ?
    C8 C9 . 1.412(3) ?
    C8 H8 . 0.9500 ?
    C9 C10 . 1.440(2) ?
    C10 C11 . 1.519(2) ?
    C11 C12 . 1.507(2) ?
    C11 C20 . 1.528(2) ?
    C11 H11 . 1.0000 ?
    C12 C17 . 1.337(2) ?
    C12 C13 . 1.465(3) ?
    C13 C14 . 1.513(3) ?
    C14 C15 . 1.531(3) ?
    C14 H14A . 0.9900 ?
    C14 H14B . 0.9900 ?
    C15 C18 . 1.529(2) ?
    C15 C19 . 1.536(3) ?
    C15 C16 . 1.538(3) ?
    C16 C17 . 1.494(3) ?
    C16 H16A . 0.9900 ?
    C16 H16B . 0.9900 ?
    C18 H18A . 0.9800 ?
    C18 H18B . 0.9800 ?
    C18 H18C . 0.9800 ?
    C19 H19A . 0.9800 ?
    C19 H19B . 0.9800 ?
    C19 H19C . 0.9800 ?
    C20 C21 . 1.389(2) ?
    C20 C25 . 1.395(3) ?
    C21 C22 . 1.384(3) ?
    C21 H21 . 0.9500 ?
    C22 C23 . 1.378(3) ?
    C22 H22 . 0.9500 ?
    C23 C24 . 1.381(3) ?
    C24 C25 . 1.382(2) ?
    C24 H24 . 0.9500 ?
    C25 H25 . 0.9500 ?
loop_
    _geom_angle_atom_site_label_1
    _geom_angle_atom_site_label_2
    _geom_angle_atom_site_label_3
    _geom_angle_site_symmetry_1
    _geom_angle_site_symmetry_3
    _geom_angle
    _geom_angle_publ_flag
    C17 O1 C1 . . 118.36(14) ?
    O3 N1 O4 . . 123.25(17) ?
    O3 N1 C23 . . 118.92(17) ?
    O4 N1 C23 . . 117.82(18) ?
    C10 C1 O1 . . 122.67(16) ?
    C10 C1 C2 . . 123.27(17) ?
    O1 C1 C2 . . 114.06(16) ?
    C3 C2 C1 . . 119.24(19) ?
    C3 C2 H2 . . 120.4 ?
    C1 C2 H2 . . 120.4 ?
    C2 C3 C4 . . 121.03(18) ?
    C2 C3 H3 . . 119.5 ?
    C4 C3 H3 . . 119.5 ?
    C3 C4 C5 . . 121.93(19) ?
    C3 C4 C9 . . 119.44(17) ?
    C5 C4 C9 . . 118.62(19) ?
    C6 C5 C4 . . 121.7(2) ?
    C6 C5 H5 . . 119.1 ?
    C4 C5 H5 . . 119.1 ?
    C5 C6 C7 . . 119.32(19) ?
    C5 C6 H6 . . 120.3 ?
    C7 C6 H6 . . 120.3 ?
    C8 C7 C6 . . 120.9(2) ?
    C8 C7 H7 . . 119.6 ?
    C6 C7 H7 . . 119.6 ?
    C7 C8 C9 . . 121.07(19) ?
    C7 C8 H8 . . 119.5 ?
    C9 C8 H8 . . 119.5 ?
    C8 C9 C4 . . 118.34(17) ?
    C8 C9 C10 . . 122.60(17) ?
    C4 C9 C10 . . 119.05(18) ?
    C1 C10 C9 . . 117.88(17) ?
    C1 C10 C11 . . 120.43(16) ?
    C9 C10 C11 . . 121.63(16) ?
    C12 C11 C10 . . 109.51(15) ?
    C12 C11 C20 . . 110.94(14) ?
    C10 C11 C20 . . 110.11(14) ?
    C12 C11 H11 . . 108.7 ?
    C10 C11 H11 . . 108.7 ?
    C20 C11 H11 . . 108.7 ?
    C17 C12 C13 . . 118.81(16) ?
    C17 C12 C11 . . 122.81(17) ?
    C13 C12 C11 . . 118.38(16) ?
    O2 C13 C12 . . 120.95(17) ?
    O2 C13 C14 . . 121.74(17) ?
    C12 C13 C14 . . 117.25(16) ?
    C13 C14 C15 . . 113.47(16) ?
    C13 C14 H14A . . 108.9 ?
    C15 C14 H14A . . 108.9 ?
    C13 C14 H14B . . 108.9 ?
    C15 C14 H14B . . 108.9 ?
    H14A C14 H14B . . 107.7 ?
    C18 C15 C14 . . 109.56(16) ?
    C18 C15 C19 . . 109.35(15) ?
    C14 C15 C19 . . 109.78(15) ?
    C18 C15 C16 . . 109.46(15) ?
    C14 C15 C16 . . 107.49(15) ?
    C19 C15 C16 . . 111.18(16) ?
    C17 C16 C15 . . 112.73(15) ?
    C17 C16 H16A . . 109.0 ?
    C15 C16 H16A . . 109.0 ?
    C17 C16 H16B . . 109.0 ?
    C15 C16 H16B . . 109.0 ?
    H16A C16 H16B . . 107.8 ?
    C12 C17 O1 . . 122.74(16) ?
    C12 C17 C16 . . 125.83(17) ?
    O1 C17 C16 . . 111.42(16) ?
    C15 C18 H18A . . 109.5 ?
    C15 C18 H18B . . 109.5 ?
    H18A C18 H18B . . 109.5 ?
    C15 C18 H18C . . 109.5 ?
    H18A C18 H18C . . 109.5 ?
    H18B C18 H18C . . 109.5 ?
    C15 C19 H19A . . 109.5 ?
    C15 C19 H19B . . 109.5 ?
    H19A C19 H19B . . 109.5 ?
    C15 C19 H19C . . 109.5 ?
    H19A C19 H19C . . 109.5 ?
    H19B C19 H19C . . 109.5 ?
    C21 C20 C25 . . 118.47(16) ?
    C21 C20 C11 . . 121.29(16) ?
    C25 C20 C11 . . 120.23(16) ?
    C22 C21 C20 . . 121.44(17) ?
    C22 C21 H21 . . 119.3 ?
    C20 C21 H21 . . 119.3 ?
    C23 C22 C21 . . 118.07(17) ?
    C23 C22 H22 . . 121.0 ?
    C21 C22 H22 . . 121.0 ?
    C22 C23 C24 . . 122.59(17) ?
    C22 C23 N1 . . 118.57(17) ?
    C24 C23 N1 . . 118.85(17) ?
    C23 C24 C25 . . 118.20(17) ?
    C23 C24 H24 . . 120.9 ?
    C25 C24 H24 . . 120.9 ?
    C24 C25 C20 . . 121.19(17) ?
    C24 C25 H25 . . 119.4 ?
    C20 C25 H25 . . 119.4 ?
loop_
    _geom_torsion_atom_site_label_1
    _geom_torsion_atom_site_label_2
    _geom_torsion_atom_site_label_3
    _geom_torsion_atom_site_label_4
    _geom_torsion_site_symmetry_1
    _geom_torsion_site_symmetry_2
    _geom_torsion_site_symmetry_3
    _geom_torsion_site_symmetry_4
    _geom_torsion
    _geom_torsion_publ_flag
    C17 O1 C1 C10 . . . . -10.1(2) ?
    C17 O1 C1 C2 . . . . 169.76(15) ?
    C10 C1 C2 C3 . . . . -0.7(3) ?
    O1 C1 C2 C3 . . . . 179.44(15) ?
    C1 C2 C3 C4 . . . . 1.0(3) ?
    C2 C3 C4 C5 . . . . -179.58(17) ?
    C2 C3 C4 C9 . . . . 1.0(3) ?
    C3 C4 C5 C6 . . . . -179.19(18) ?
    C9 C4 C5 C6 . . . . 0.2(3) ?
    C4 C5 C6 C7 . . . . 1.8(3) ?
    C5 C6 C7 C8 . . . . -2.2(3) ?
    C6 C7 C8 C9 . . . . 0.7(3) ?
    C7 C8 C9 C4 . . . . 1.3(3) ?
    C7 C8 C9 C10 . . . . -177.74(17) ?
    C3 C4 C9 C8 . . . . 177.69(16) ?
    C5 C4 C9 C8 . . . . -1.7(3) ?
    C3 C4 C9 C10 . . . . -3.3(3) ?
    C5 C4 C9 C10 . . . . 177.33(16) ?
    O1 C1 C10 C9 . . . . 178.31(14) ?
    C2 C1 C10 C9 . . . . -1.6(3) ?
    O1 C1 C10 C11 . . . . -4.4(3) ?
    C2 C1 C10 C11 . . . . 175.71(16) ?
    C8 C9 C10 C1 . . . . -177.50(16) ?
    C4 C9 C10 C1 . . . . 3.5(3) ?
    C8 C9 C10 C11 . . . . 5.3(3) ?
    C4 C9 C10 C11 . . . . -173.76(15) ?
    C1 C10 C11 C12 . . . . 17.4(2) ?
    C9 C10 C11 C12 . . . . -165.45(15) ?
    C1 C10 C11 C20 . . . . -104.88(19) ?
    C9 C10 C11 C20 . . . . 72.3(2) ?
    C10 C11 C12 C17 . . . . -18.7(2) ?
    C20 C11 C12 C17 . . . . 103.10(19) ?
    C10 C11 C12 C13 . . . . 161.39(15) ?
    C20 C11 C12 C13 . . . . -76.85(19) ?
    C17 C12 C13 O2 . . . . -178.88(17) ?
    C11 C12 C13 O2 . . . . 1.1(3) ?
    C17 C12 C13 C14 . . . . 3.6(2) ?
    C11 C12 C13 C14 . . . . -176.40(15) ?
    O2 C13 C14 C15 . . . . 146.74(17) ?
    C12 C13 C14 C15 . . . . -35.8(2) ?
    C13 C14 C15 C18 . . . . 174.83(15) ?
    C13 C14 C15 C19 . . . . -65.1(2) ?
    C13 C14 C15 C16 . . . . 56.0(2) ?
    C18 C15 C16 C17 . . . . -165.35(15) ?
    C14 C15 C16 C17 . . . . -46.4(2) ?
    C19 C15 C16 C17 . . . . 73.74(19) ?
    C13 C12 C17 O1 . . . . -173.81(15) ?
    C11 C12 C17 O1 . . . . 6.2(3) ?
    C13 C12 C17 C16 . . . . 5.4(3) ?
    C11 C12 C17 C16 . . . . -174.52(16) ?
    C1 O1 C17 C12 . . . . 9.3(2) ?
    C1 O1 C17 C16 . . . . -170.01(14) ?
    C15 C16 C17 C12 . . . . 17.8(3) ?
    C15 C16 C17 O1 . . . . -162.89(14) ?
    C12 C11 C20 C21 . . . . 123.51(18) ?
    C10 C11 C20 C21 . . . . -115.09(19) ?
    C12 C11 C20 C25 . . . . -57.4(2) ?
    C10 C11 C20 C25 . . . . 64.0(2) ?
    C25 C20 C21 C22 . . . . -1.4(3) ?
    C11 C20 C21 C22 . . . . 177.65(17) ?
    C20 C21 C22 C23 . . . . 0.1(3) ?
    C21 C22 C23 C24 . . . . 1.5(3) ?
    C21 C22 C23 N1 . . . . -177.96(17) ?
    O3 N1 C23 C22 . . . . 176.83(18) ?
    O4 N1 C23 C22 . . . . -3.7(3) ?
    O3 N1 C23 C24 . . . . -2.7(3) ?
    O4 N1 C23 C24 . . . . 176.80(19) ?
    C22 C23 C24 C25 . . . . -1.8(3) ?
    N1 C23 C24 C25 . . . . 177.68(17) ?
    C23 C24 C25 C20 . . . . 0.4(3) ?
    C21 C20 C25 C24 . . . . 1.1(3) ?
    C11 C20 C25 C24 . . . . -177.95(16) ?
loop_
    _geom_hbond_atom_site_label_D
    _geom_hbond_atom_site_label_H
    _geom_hbond_atom_site_label_A
    _geom_hbond_site_symmetry_A
    _geom_hbond_distance_DH
    _geom_hbond_distance_HA
    _geom_hbond_distance_DA
    _geom_hbond_angle_DHA
    _geom_hbond_publ_flag
    C2 H2 O4 2_545 0.95 2.42 3.323(3) 158.5 yes
    C6 H6 O2 8_455 0.95 2.45 3.384(3) 168.3 yes
    C18 H18B O2 4_545 0.98 2.43 3.355(2) 158.0 yes
data_global
_journal_date_recd_electronic     2009-10-30
_journal_date_accepted     2009-11-16
_journal_name_full     'Acta Crystallographica, Section E'
_journal_year     2009
_journal_volume     65
_journal_issue     12
_journal_page_first     o3141
_journal_page_last     o3141
_journal_paper_category     QO
_journal_coeditor_code     BH2257
_publ_contact_author_name     'Li De-Ling'
_publ_contact_author_address
;
Department of Chemistry, Tangshan Normal College,
Tangshan 063000, People's Republic of China
;
_publ_contact_author_email     deling1@126.com
_publ_contact_author_fax     '86315 3306 273'
_publ_contact_author_phone     '86315 3306 273'
_publ_section_title
;\
9,9-Dimethyl-12-(4-nitrophenyl)-9,10-dihydro-12<i>H</i>-benzo[<i>a</i>]xanthen-\
11(8<i>H</i>)-one
;
loop_
    _publ_author_name
    _publ_author_address
    "De-Ling Li"
;
Department of Chemistry
Tangshan Normal College
Tangshan 063000
People's Republic of China
;
    "Li-Hong Wang"
;
Department of Chemistry
Tangshan Normal College
Tangshan 063000
People's Republic of China
;
_publ_section_synopsis     .
