# Supplementary material for: 9,9-Dimethyl-12-(4-nitro­phen­yl)-9,10-dihydro-12H-benzo[a]xanthen-11(8H)-one
Source: Acta Crystallogr Sect E Struct Rep Online. 2009 Nov 21;65(Pt 12):o3141. doi: 10.1107/S1600536809048570 (PMC2972096; doi:10.1107/S1600536809048570)
Supplement: Supplementary file 2 [file e-65-o3141-Isup2.hkl]

# 
# h,k,l, Fc-squared, Fo-squared, sigma(Fo-squared) and status flag 
# 
data_I
_shelx_title ' r90618f in C2/c' 
_shelx_refln_list_code          4 
_shelx_F_calc_maximum      316.18 
_exptl_crystal_F_000      1680.00 
_reflns_d_resolution_high  0.8108 
 
loop_ 
 _symmetry_equiv_pos_as_xyz 
 'x, y, z' 
 '-x, y, -z+1/2' 
 'x+1/2, y+1/2, z' 
 '-x+1/2, y+1/2, -z+1/2' 
 '-x, -y, -z' 
 'x, -y, z-1/2' 
 '-x+1/2, -y+1/2, -z' 
 'x+1/2, -y+1/2, z-1/2' 
 
_cell_length_a    24.1778 
_cell_length_b    11.0778 
_cell_length_c    17.4813 
_cell_angle_alpha  90.000 
_cell_angle_beta  119.779 
_cell_angle_gamma  90.000 
 
_shelx_F_squared_multiplier     1.000 
 
loop_ 
 _refln_index_h 
 _refln_index_k 
 _refln_index_l 
 _refln_F_squared_calc 
 _refln_F_squared_meas 
 _refln_F_squared_sigma 
 _refln_observed_status 
   4   0   0     5591.91     4357.90    106.64 o 
   8   0   0     1198.47     1031.94     29.75 o 
  10   0   0     1771.96     1481.20     49.73 o 
  12   0   0    16489.48    17721.87    352.85 o 
  14   0   0     1429.77     1429.50     89.08 o 
  16   0   0      881.21     1080.49     99.02 o 
  18   0   0    10706.21    12312.14    167.86 o 
  20   0   0     1776.38     1789.21     99.87 o 
  22   0   0       14.12       50.74     21.40 o 
  24   0   0        0.70       16.61     30.88 o 
   1   1   0    21028.72    19840.37    145.89 o 
   3   1   0      166.99      161.41     11.68 o 
   5   1   0    16454.68    14988.12    283.01 o 
   7   1   0    23563.04    22557.29    228.39 o 
   9   1   0      182.21      168.99     19.09 o 
  11   1   0     4209.05     4217.45    116.76 o 
  13   1   0      155.20      133.69     27.62 o 
  15   1   0      180.43      177.17     29.01 o 
  17   1   0     2792.20     2717.73     73.24 o 
  19   1   0     2292.93     2468.16     69.28 o 
  21   1   0      410.52      460.69     56.62 o 
  23   1   0      222.84      201.53     37.41 o 
  25   1   0       11.53       26.52     17.82 o 
   0   2   0    35223.99    33115.90    223.96 o 
   2   2   0       82.44       62.05      9.03 o 
   4   2   0     3452.19     3273.48     43.29 o 
   6   2   0    10632.86     9593.77    130.40 o 
   8   2   0       19.38       20.52      7.69 o 
  10   2   0    12792.05    13948.66    454.82 o 
  12   2   0      647.31      712.23     72.75 o 
  14   2   0       68.18       63.35     16.49 o 
  16   2   0      484.89      425.45     72.35 o 
  18   2   0     1603.68     1755.93     58.33 o 
  20   2   0      104.26      117.47     22.53 o 
  22   2   0       54.82       66.64     41.54 o 
  24   2   0       66.53       94.21     34.48 o 
   1   3   0     2077.58     1785.76     23.14 o 
   3   3   0       38.24       37.52      8.85 o 
   5   3   0      959.57      862.66     24.64 o 
   7   3   0      800.63      737.94     12.84 o 
   9   3   0     2915.90     3353.85     86.96 o 
  11   3   0      268.04      239.73     30.40 o 
  13   3   0      385.66      319.49     58.34 o 
  15   3   0      822.29      724.77     67.34 o 
  17   3   0     3419.14     3747.41    106.92 o 
  19   3   0      740.43      679.83     86.65 o 
  21   3   0      396.24      256.09    125.52 o 
  23   3   0        0.42       30.11     25.86 o 
  25   3   0      140.08      134.74     45.50 o 
   0   4   0       21.43       21.71     12.01 o 
   2   4   0        0.07       10.82      4.90 o 
   4   4   0     1310.37     1231.24     20.34 o 
   6   4   0      580.66      570.51     19.07 o 
   8   4   0       73.96      101.85     15.17 o 
  10   4   0     1590.75     1685.74     56.91 o 
  12   4   0      225.39      218.91     39.07 o 
  14   4   0      698.37      657.32     47.83 o 
  16   4   0       73.38       73.66     13.11 o 
  18   4   0       56.15       19.66     30.80 o 
  20   4   0      154.02      167.29     35.62 o 
  22   4   0        1.38        9.62     21.29 o 
  24   4   0       51.53       38.74     27.34 o 
   1   5   0    15692.21    14668.57    149.90 o 
   3   5   0      219.87      264.39     18.32 o 
   5   5   0       53.48       62.40     13.90 o 
   7   5   0     6754.98     6879.53     65.09 o 
   9   5   0     1398.71     1483.56     28.62 o 
  11   5   0      398.50      400.37     68.76 o 
  13   5   0       72.88       56.92     24.82 o 
  15   5   0      993.11     1188.62     45.25 o 
  17   5   0       81.57       72.85     19.90 o 
  19   5   0      271.50      191.91     46.74 o 
  21   5   0      415.88      449.64     86.03 o 
  23   5   0       63.70       66.53     19.58 o 
   0   6   0     2084.34     2413.97     68.58 o 
   2   6   0     6826.24     7232.49     71.38 o 
   4   6   0      751.95      739.61     27.64 o 
   6   6   0      116.05       84.09     14.34 o 
   8   6   0       62.73       59.15     13.80 o 
  10   6   0       59.15       42.80     31.76 o 
  12   6   0        4.34       51.96     22.00 o 
  14   6   0      657.70      562.07     92.51 o 
  16   6   0      778.73      783.03     50.81 o 
  18   6   0      918.50      954.80    115.36 o 
  20   6   0      303.17      318.78     64.22 o 
  22   6   0        0.13       -0.66     21.46 o 
   1   7   0     7129.34     7139.55     95.00 o 
   3   7   0       20.53       22.30     14.95 o 
   5   7   0     1272.38     1231.26     53.76 o 
   7   7   0      310.64      300.21     44.20 o 
   9   7   0       55.26       53.02     12.92 o 
  11   7   0      626.27      525.90     26.75 o 
  13   7   0      631.88      550.66    119.26 o 
  15   7   0        3.60       24.32     21.67 o 
  17   7   0      490.03      481.54     76.73 o 
  19   7   0      110.47       60.22     31.02 o 
  21   7   0      112.18       80.56     42.60 o 
   0   8   0      117.32      118.87     36.76 o 
   2   8   0      435.38      443.80     66.96 o 
   4   8   0       16.05       24.54     18.32 o 
   6   8   0       15.09       24.01     13.38 o 
   8   8   0     1163.00     1162.67     29.04 o 
  10   8   0      706.02      785.82     41.12 o 
  12   8   0      116.50       81.82     23.31 o 
  14   8   0     1634.44     1647.21     84.40 o 
  16   8   0      483.73      398.43     68.71 o 
  18   8   0      653.87      599.54    127.86 o 
  20   8   0      226.96      149.68     78.08 o 
   1   9   0     1346.52     1322.09     62.14 o 
   3   9   0      302.82      316.63     61.20 o 
   5   9   0     1710.37     1883.78     78.16 o 
   7   9   0        1.95      -23.84     29.61 o 
   9   9   0      731.50      648.06     48.18 o 
  11   9   0     3609.14     4105.54     87.67 o 
  13   9   0       96.87       87.28     27.85 o 
  15   9   0       68.52       73.96     30.23 o 
  17   9   0      255.21      297.47     52.19 o 
  19   9   0       26.43       54.83     31.50 o 
   0  10   0     3028.56     2933.32     93.59 o 
   2  10   0      763.86      749.56     40.81 o 
   4  10   0     3588.00     3839.28     70.98 o 
   6  10   0      137.30      101.25     23.11 o 
   8  10   0       88.21       91.52     18.82 o 
  10  10   0     1331.74     1602.54     79.09 o 
  12  10   0      384.82      429.21     85.66 o 
  14  10   0        3.57       38.30     25.73 o 
  16  10   0      851.13     1040.55     88.94 o 
   1  11   0      162.70      138.08     28.65 o 
   3  11   0      221.08      230.47     45.78 o 
   5  11   0      338.97      353.21     56.19 o 
   7  11   0      950.71     1117.36     84.45 o 
   9  11   0       31.31       45.48     19.03 o 
  11  11   0       99.56      117.15     38.39 o 
  13  11   0       14.48        3.89     40.19 o 
  15  11   0      108.55      115.47     31.36 o 
   0  12   0      319.44      347.46    104.33 o 
   2  12   0     1537.18     1820.10    126.17 o 
   4  12   0     1597.28     1797.30     81.23 o 
   6  12   0      220.00      207.87     50.13 o 
   8  12   0       20.32       66.65     29.06 o 
  10  12   0      299.17      267.12     67.02 o 
  12  12   0        0.74       17.97     17.88 o 
   1  13   0       34.88       13.64     40.53 o 
   3  13   0       48.62       67.25     34.59 o 
   5  13   0        0.02       -1.58     26.56 o 
   7  13   0      494.38      354.77    116.24 o 
 -25   1   1       92.88       90.01     24.82 o 
 -23   1   1        3.66       -0.23     44.68 o 
 -21   1   1      607.02      571.63     82.44 o 
 -19   1   1     5764.82     6245.06    160.81 o 
 -17   1   1      670.20      673.18     76.50 o 
 -15   1   1     1565.68     1628.45     53.82 o 
 -13   1   1      212.93      215.54     34.69 o 
 -11   1   1       27.80       56.56     20.95 o 
  -9   1   1    27500.31    26619.39    253.39 o 
  -7   1   1    10026.41     9514.50    106.06 o 
  -5   1   1     2931.26     2735.20     22.97 o 
  -3   1   1     7813.06     6621.97     88.32 o 
  -1   1   1      624.96      529.53     11.26 o 
   1   1   1     9473.02     8066.14     45.44 o 
   3   1   1    16869.95    15614.51     88.08 o 
   5   1   1     2363.52     2424.10     43.61 o 
   7   1   1     4966.48     4749.54     51.36 o 
   9   1   1     5172.31     5409.00     74.08 o 
  11   1   1     1170.92     1140.42     39.41 o 
  13   1   1     2691.04     2598.23     51.50 o 
  15   1   1     8561.25     8552.91    106.96 o 
  17   1   1     3020.14     3150.41     86.80 o 
  19   1   1      418.62      500.93     59.72 o 
  21   1   1      972.35     1000.73     53.20 o 
  23   1   1       66.71      117.98     42.78 o 
  25   1   1      277.04      179.50     96.10 o 
 -26   2   1      239.89      221.46     69.91 o 
 -24   2   1       48.55       59.34     75.70 o 
 -22   2   1      112.19      194.21     63.42 o 
 -20   2   1     1109.35     1123.00     70.12 o 
 -18   2   1     6377.33     6425.15    176.11 o 
 -16   2   1       10.39       36.78     14.27 o 
 -14   2   1      302.62      288.03     43.62 o 
 -12   2   1      366.07      450.24     64.43 o 
 -10   2   1      162.91      166.31     25.25 o 
  -8   2   1        2.55       10.67      8.14 o 
  -6   2   1     1388.85     1203.05     25.45 o 
  -4   2   1     3649.43     3714.22     38.12 o 
  -2   2   1      563.26      475.83     12.10 o 
   0   2   1     6086.59     5069.16     56.63 o 
   2   2   1     6580.81     6020.35     45.28 o 
   4   2   1     6626.94     6523.36     38.78 o 
   6   2   1        0.62       10.50      7.37 o 
   8   2   1     1008.62      844.11     44.73 o 
  10   2   1     1423.68     1486.43     75.27 o 
  12   2   1       19.76       64.68     20.66 o 
  14   2   1      201.53      176.57     33.40 o 
  16   2   1     4343.35     4434.35     90.49 o 
  18   2   1      392.86      399.86     47.18 o 
  20   2   1       15.59       19.08     16.81 o 
  22   2   1        1.83        2.32     17.67 o 
  24   2   1      373.84      351.96     79.40 o 
 -25   3   1        4.66       10.59     15.36 o 
 -23   3   1        2.00       37.55     26.09 o 
 -21   3   1        0.60       13.75     59.87 o 
 -19   3   1     3110.45     3191.69    151.35 o 
 -17   3   1      270.20      301.00     39.04 o 
 -15   3   1      224.22      272.58     34.76 o 
 -13   3   1     1537.01     1564.37     71.30 o 
 -11   3   1       54.92       36.58     14.42 o 
  -9   3   1      806.29      628.56     29.06 o 
  -7   3   1     3626.01     3550.88     53.12 o 
  -5   3   1      466.31      508.77     15.55 o 
  -3   3   1    15461.39    13831.23    152.59 o 
  -1   3   1    18724.71    16171.50    106.88 o 
   1   3   1      684.00      605.20     15.35 o 
   3   3   1     1012.67      899.79     18.86 o 
   5   3   1    16241.38    15380.61    245.73 o 
   7   3   1      435.75      463.78     21.11 o 
   9   3   1     4448.39     4719.14     60.70 o 
  11   3   1     4174.84     4307.81    144.41 o 
  13   3   1        5.13       25.78     11.77 o 
  15   3   1     2996.11     2848.90     69.07 o 
  17   3   1      345.54      430.41     77.17 o 
  19   3   1     1700.85     1752.05     49.15 o 
  21   3   1       64.06       45.62     15.65 o 
  23   3   1      119.31      126.12     23.67 o 
 -24   4   1        0.95      -32.35     32.18 o 
 -22   4   1      294.60      233.60     64.00 o 
 -20   4   1      678.98      552.18    100.52 o 
 -18   4   1     3554.49     3392.60    100.46 o 
 -16   4   1       23.17       31.73     11.90 o 
 -14   4   1      239.04      333.28     54.25 o 
 -12   4   1     9879.93    10688.44    172.89 o 
 -10   4   1     2683.82     3039.42     68.70 o 
  -8   4   1     5193.60     5411.88     95.31 o 
  -6   4   1    14945.70    14555.58    129.51 o 
  -4   4   1     1880.47     1627.41     25.46 o 
  -2   4   1      149.57      154.44     17.30 o 
   0   4   1     6112.81     5794.47     38.92 o 
   2   4   1      514.79      412.34     13.11 o 
   4   4   1     2494.16     2475.20     71.16 o 
   6   4   1     6912.82     7295.75     72.13 o 
   8   4   1     2143.61     1996.90     48.51 o 
  10   4   1     1892.13     1842.33     92.47 o 
  12   4   1       39.89       54.16     16.07 o 
  14   4   1      135.96      162.19     26.28 o 
  16   4   1      180.36      203.99     35.76 o 
  18   4   1       28.20      -18.58     39.66 o 
  20   4   1       18.62       54.57     33.66 o 
  22   4   1      370.40      294.75     65.12 o 
  24   4   1       23.41       39.32     17.36 o 
 -23   5   1      600.89      602.86    103.97 o 
 -21   5   1      570.40      486.64     98.90 o 
 -19   5   1      335.37      235.49     38.37 o 
 -17   5   1      805.04      971.97     54.18 o 
 -15   5   1      267.69      346.48     54.39 o 
 -13   5   1      838.40      870.57     52.56 o 
 -11   5   1     4426.61     4640.57     76.16 o 
  -9   5   1     2212.43     2354.57     33.80 o 
  -7   5   1      660.89      625.75     20.09 o 
  -5   5   1      699.34      721.42     25.33 o 
  -3   5   1      259.06      235.22     30.34 o 
  -1   5   1      541.46      623.51     14.27 o 
   1   5   1      353.08      300.83     18.13 o 
   3   5   1     1471.92     1587.96     23.79 o 
   5   5   1     1384.60     1417.32     29.94 o 
   7   5   1      522.31      519.33     24.00 o 
   9   5   1      461.33      553.86     44.64 o 
  11   5   1      126.70       89.92     22.40 o 
  13   5   1       12.37       24.50     23.89 o 
  15   5   1      446.52      571.77     99.32 o 
  17   5   1      722.69      760.15     73.47 o 
  19   5   1       10.78        7.23     38.86 o 
  21   5   1       71.79       68.62     25.46 o 
  23   5   1      258.33      162.94     50.58 o 
 -22   6   1       30.19       54.78     28.24 o 
 -20   6   1       10.51       28.45     29.79 o 
 -18   6   1      157.17      142.80     37.54 o 
 -16   6   1        8.71       26.05     14.22 o 
 -14   6   1       14.28        5.91     24.37 o 
 -12   6   1      163.45      215.71     37.07 o 
 -10   6   1      337.38      324.14     21.74 o 
  -8   6   1     1459.65     1414.83     37.83 o 
  -6   6   1     1633.62     1728.81     32.46 o 
  -4   6   1      111.96      178.36     19.79 o 
  -2   6   1       65.32      118.28     17.98 o 
   0   6   1       66.99       42.09      9.07 o 
   2   6   1       36.39       67.25     14.50 o 
   4   6   1      192.23      186.03     26.35 o 
   6   6   1      470.16      484.55     30.98 o 
   8   6   1     1516.27     1559.83     38.61 o 
  10   6   1      984.27      884.61     33.67 o 
  12   6   1        0.15       18.82     11.84 o 
  14   6   1      356.68      415.70     65.12 o 
  16   6   1      182.51      100.68     26.97 o 
  18   6   1       57.59       20.64     33.59 o 
  20   6   1        3.00       24.20     24.00 o 
  22   6   1       93.63       57.74     27.29 o 
 -21   7   1       17.84        1.34     25.72 o 
 -19   7   1     1079.86     1037.35     73.64 o 
 -17   7   1      179.98      166.98     57.54 o 
 -15   7   1      231.03      293.08     54.75 o 
 -13   7   1     2864.65     2713.63     84.61 o 
 -11   7   1      255.70      203.96     26.28 o 
  -9   7   1      269.84      261.03     20.81 o 
  -7   7   1      859.88      801.24     35.87 o 
  -5   7   1        7.16       12.19     15.49 o 
  -3   7   1     2761.92     2771.78     73.24 o 
  -1   7   1      430.04      380.35     24.07 o 
   1   7   1     1164.18     1119.92     54.01 o 
   3   7   1        2.38       15.75     14.58 o 
   5   7   1        1.11       -5.73     12.44 o 
   7   7   1      335.76      344.32     29.74 o 
   9   7   1       38.29       27.21     17.81 o 
  11   7   1      252.94      229.27     43.62 o 
  13   7   1      186.74      138.68     33.09 o 
  15   7   1       13.30       30.66     29.10 o 
  17   7   1      796.15      893.55    105.14 o 
  19   7   1        8.70       13.46     34.54 o 
  21   7   1       44.89       46.20     31.58 o 
 -20   8   1        1.42       23.77     23.25 o 
 -18   8   1      208.32      155.47     46.06 o 
 -16   8   1       58.97       40.21     16.57 o 
 -14   8   1      265.93      286.60     48.25 o 
 -12   8   1        7.11       33.17     18.51 o 
 -10   8   1     2521.39     2652.09     38.24 o 
  -8   8   1       10.36       14.07     19.95 o 
  -6   8   1       82.22       62.37     27.99 o 
  -4   8   1     1355.14     1280.53     58.03 o 
  -2   8   1       57.96       92.19     21.23 o 
   0   8   1      274.11      275.40     32.99 o 
   2   8   1       25.42       16.86     18.92 o 
   4   8   1     1304.99     1316.03     48.71 o 
   6   8   1     2318.86     2430.82     73.58 o 
   8   8   1       44.33       59.24     15.71 o 
  10   8   1      663.80      636.64     57.26 o 
  12   8   1      734.52      950.98     59.57 o 
  14   8   1      591.49      593.72    112.70 o 
  16   8   1      900.50      938.28     55.46 o 
  18   8   1        4.84       32.92     20.28 o 
  20   8   1        8.04       27.27     27.19 o 
 -19   9   1      222.78      230.73     57.14 o 
 -17   9   1       12.39       18.37     31.83 o 
 -15   9   1     1083.72     1190.41    103.90 o 
 -13   9   1       37.71       33.33     21.86 o 
 -11   9   1     1759.60     1992.55     87.88 o 
  -9   9   1     5232.08     5741.00    150.46 o 
  -7   9   1     2333.88     2602.45     91.63 o 
  -5   9   1     1573.58     1880.14     72.75 o 
  -3   9   1     2372.55     2441.32     82.21 o 
  -1   9   1      276.33      275.14     50.81 o 
   1   9   1       77.45       89.03     29.28 o 
   3   9   1      954.34      956.42     43.80 o 
   5   9   1      852.68      726.04    110.32 o 
   7   9   1       22.36       16.48     20.51 o 
   9   9   1      563.52      487.47     86.77 o 
  11   9   1      301.20      306.42     70.10 o 
  13   9   1       27.76       48.31     22.01 o 
  15   9   1      226.05      204.22     45.40 o 
  17   9   1       52.45       57.70     17.95 o 
 -18  10   1       41.08       33.05     18.42 o 
 -16  10   1      326.41      346.75     68.23 o 
 -14  10   1     1034.32     1022.38     69.67 o 
 -12  10   1     1949.03     2143.52     63.91 o 
 -10  10   1      972.38     1113.08     47.30 o 
  -8  10   1       88.18       46.33     17.84 o 
  -6  10   1      492.77      458.57     71.15 o 
  -4  10   1       29.64       13.10     20.30 o 
  -2  10   1     3730.97     4098.85     76.76 o 
   0  10   1      450.26      451.82     78.87 o 
   2  10   1      192.18      242.29     41.06 o 
   4  10   1     4751.40     5386.04     91.86 o 
   6  10   1      988.76     1038.95     60.52 o 
   8  10   1     1901.77     2093.09     50.88 o 
  10  10   1      154.48      140.39     54.59 o 
  12  10   1     1171.49     1233.24     54.86 o 
  14  10   1       50.19       75.81     25.25 o 
  16  10   1       15.31       46.20     31.39 o 
 -15  11   1        6.51       34.66     17.19 o 
 -13  11   1        4.41       38.22     23.73 o 
 -11  11   1      309.83      321.00     57.83 o 
  -9  11   1      452.82      420.73     72.55 o 
  -7  11   1     1058.40     1043.84     36.24 o 
  -5  11   1        1.26       36.91     17.44 o 
  -3  11   1      171.92      121.75     33.02 o 
  -1  11   1      686.81      797.87     61.34 o 
   1  11   1      801.28      971.68     45.01 o 
   3  11   1       91.29       84.18     24.22 o 
   5  11   1      344.97      256.66     50.70 o 
   7  11   1      326.84      376.54     71.08 o 
   9  11   1      540.61      454.98     91.58 o 
  11  11   1      168.78       92.89     33.24 o 
  13  11   1       93.03       72.62     22.53 o 
 -12  12   1      297.15      283.14     79.96 o 
 -10  12   1       32.86       62.47     18.19 o 
  -8  12   1      124.69       91.10     42.58 o 
  -6  12   1     1282.12     1700.82    107.67 o 
  -4  12   1      271.06      242.90     60.99 o 
  -2  12   1       94.34       72.84     28.26 o 
   0  12   1      646.27      742.79     95.29 o 
   2  12   1      407.49      281.16     76.99 o 
   4  12   1       18.49      -29.31     29.88 o 
   6  12   1      150.58      174.05     37.10 o 
   8  12   1       65.52      100.69     38.55 o 
  10  12   1        8.17       43.08     27.99 o 
  -7  13   1        7.24       -7.11     32.74 o 
  -5  13   1        5.45       57.34     35.93 o 
  -3  13   1      123.20       94.35     47.64 o 
  -1  13   1      368.66      281.88     77.85 o 
   1  13   1       57.13       50.37     27.12 o 
   3  13   1      247.04      182.92     58.64 o 
   5  13   1      647.51      807.12     47.86 o 
   7  13   1       32.62       33.61     23.07 o 
 -26   0   2      427.75      570.89    149.90 o 
 -24   0   2      707.90      735.90    132.68 o 
 -22   0   2      793.29      878.97    201.43 o 
 -20   0   2        1.15       55.95     28.68 o 
 -18   0   2     1206.91     1075.27    234.24 o 
 -16   0   2     1488.94     1582.48     69.91 o 
 -14   0   2     1615.51     1737.43     64.45 o 
 -12   0   2      606.93      809.14    171.21 o 
 -10   0   2    14260.77    13379.60    172.20 o 
  -8   0   2     2938.25     2559.64     32.05 o 
  -6   0   2     7440.78     6316.12     68.97 o 
  -4   0   2       51.18       21.85      9.58 o 
  -2   0   2      322.01      346.86     10.54 o 
   0   0   2    44635.46    46531.71    510.41 o 
   2   0   2    15208.80    13759.95    149.69 o 
   4   0   2    99967.30   107271.57    382.18 o 
   6   0   2    50140.14    51617.29    466.87 o 
   8   0   2     1780.49     1680.69     36.88 o 
  10   0   2    35768.14    37215.62    966.48 o 
  12   0   2     3963.01     4699.98    101.89 o 
  14   0   2     2533.66     2763.74    126.02 o 
  16   0   2    23097.29    25526.23    182.24 o 
  18   0   2      424.42      336.17    112.90 o 
  20   0   2      116.40      113.18     62.07 o 
  22   0   2     3896.89     4197.32    233.85 o 
  24   0   2     1283.78     1494.43    139.04 o 
 -27   1   2      280.14      209.31    124.55 o 
 -25   1   2       56.83       78.30     25.95 o 
 -23   1   2        1.21       43.79     39.35 o 
 -21   1   2      423.30      463.12     72.60 o 
 -19   1   2      103.64      132.03     26.29 o 
 -17   1   2       35.66       18.17     34.45 o 
 -15   1   2       31.75       75.09     27.51 o 
 -13   1   2     2259.85     2273.65    140.35 o 
 -11   1   2     4245.28     4748.35     79.62 o 
  -9   1   2        9.14        7.69      6.57 o 
  -7   1   2      452.86      427.51     12.89 o 
  -5   1   2    11864.27    10224.24    146.29 o 
  -1   1   2     1092.95     1045.73     18.57 o 
   1   1   2     7338.91     6133.25     54.02 o 
   3   1   2    38623.10    36983.55    241.09 o 
   5   1   2    14311.00    13854.20    125.09 o 
   7   1   2     1398.39     1517.99     25.68 o 
   9   1   2    10004.48    10348.02    130.13 o 
  11   1   2     6935.67     6656.42    131.51 o 
  13   1   2      647.53      587.45     86.48 o 
  15   1   2     1498.58     1530.23     59.07 o 
  17   1   2       68.88      110.24     20.25 o 
  19   1   2      284.44      190.90     49.20 o 
  21   1   2      214.70      228.16     42.49 o 
  23   1   2      411.12      383.69     86.31 o 
 -26   2   2       34.25       54.30     36.21 o 
 -24   2   2      102.06      128.05     38.62 o 
 -22   2   2       59.02       55.11     22.96 o 
 -20   2   2      452.40      528.92     73.77 o 
 -18   2   2      274.58      239.09     34.78 o 
 -16   2   2      142.57      202.28     29.01 o 
 -14   2   2       15.07        3.23     22.70 o 
 -12   2   2     8594.40     9216.06    113.93 o 
 -10   2   2     2231.59     2631.10     82.73 o 
  -8   2   2      380.90      399.19     13.20 o 
  -6   2   2    14340.57    13872.58    119.27 o 
  -4   2   2     3772.10     3513.54     31.92 o 
  -2   2   2    17087.19    15494.73     85.00 o 
   0   2   2     2063.81     1636.20     22.49 o 
   2   2   2     4410.19     4217.31     60.82 o 
   4   2   2     4546.65     4135.73     36.67 o 
   6   2   2    19632.20    20093.22    201.29 o 
   8   2   2     4507.98     5232.71     57.63 o 
  10   2   2     1717.13     1440.98     49.63 o 
  12   2   2      576.55      592.58     83.41 o 
  14   2   2     4809.77     5044.26    151.51 o 
  16   2   2      736.37      729.96     76.15 o 
  18   2   2       35.31       59.15     20.43 o 
  20   2   2      437.46      361.00     87.94 o 
  22   2   2        9.33       50.58     27.42 o 
  24   2   2      444.31      348.76     73.09 o 
 -25   3   2       33.05       52.81     25.20 o 
 -23   3   2        0.00       34.49     36.52 o 
 -21   3   2     1542.02     1561.53    142.47 o 
 -19   3   2      375.16      333.96     47.13 o 
 -17   3   2      239.95      189.69     21.00 o 
 -15   3   2     2215.24     2132.18     44.26 o 
 -13   3   2      837.28      790.25     24.11 o 
 -11   3   2     3437.34     3811.19     84.51 o 
  -9   3   2      755.87      804.48     21.51 o 
  -7   3   2       98.42       79.54     11.75 o 
  -5   3   2     1404.34     1174.06     23.99 o 
  -3   3   2      345.20      357.24     17.52 o 
  -1   3   2      186.21      180.29     11.04 o 
   1   3   2       23.66       15.91      5.59 o 
   3   3   2     5399.32     4984.73     35.89 o 
   5   3   2      625.38      613.74     15.56 o 
   7   3   2    60315.42    66458.61    624.91 o 
   9   3   2      942.55      809.13     69.09 o 
  11   3   2       19.38       28.12     10.10 o 
  13   3   2      787.18      906.03     60.61 o 
  15   3   2      564.05      509.74     74.08 o 
  17   3   2       35.20       43.85     14.44 o 
  19   3   2      379.00      485.97     56.15 o 
  21   3   2       36.18       15.23     16.34 o 
  23   3   2        4.09       33.19     17.76 o 
 -26   4   2       14.46       45.08     23.83 o 
 -24   4   2       77.04       62.20     34.86 o 
 -22   4   2      430.39      335.82    128.86 o 
 -20   4   2      154.07      148.51     31.64 o 
 -18   4   2     1038.14      947.37    160.71 o 
 -16   4   2     1167.17     1143.14     61.45 o 
 -14   4   2      856.87      857.22     49.61 o 
 -12   4   2     2888.14     2926.61     91.92 o 
 -10   4   2     1591.30     1742.85     58.28 o 
  -8   4   2       17.60        6.13      6.52 o 
  -6   4   2      616.96      493.67     19.73 o 
  -4   4   2        4.98       -4.82      8.43 o 
  -2   4   2       34.57       43.19      7.56 o 
   0   4   2     8000.73     7559.56     43.85 o 
   2   4   2        9.78       21.71      5.72 o 
   4   4   2     5443.30     5359.26     49.24 o 
   6   4   2    14355.32    15303.29    154.92 o 
   8   4   2     3686.51     4138.68     46.09 o 
  10   4   2      936.08      922.60     37.29 o 
  12   4   2       22.25       28.36     12.44 o 
  14   4   2      131.17      152.66     25.65 o 
  16   4   2      676.98      733.85     34.68 o 
  18   4   2       41.27       25.12     20.79 o 
  20   4   2       25.48       49.32     26.49 o 
  22   4   2      100.98       83.62     24.04 o 
 -25   5   2        3.61       13.80     33.54 o 
 -23   5   2        1.22       19.58     26.78 o 
 -21   5   2        3.83       32.68     40.84 o 
 -19   5   2      179.48      137.45     41.50 o 
 -17   5   2      159.30      181.31     47.32 o 
 -15   5   2       19.90       32.29     31.10 o 
 -13   5   2      255.41      290.38     52.11 o 
 -11   5   2      184.50      234.19     31.48 o 
  -9   5   2     1800.99     1742.29     26.67 o 
  -7   5   2      670.65      690.98     33.07 o 
  -5   5   2      286.93      334.78     20.74 o 
  -3   5   2     1058.72      923.73     16.40 o 
  -1   5   2     1685.89     1641.29     23.72 o 
   1   5   2      212.60      314.15     17.70 o 
   3   5   2      470.79      451.25     32.65 o 
   5   5   2      665.94      664.97     20.53 o 
   7   5   2       88.59       93.65     11.70 o 
   9   5   2      455.37      367.23     59.15 o 
  11   5   2       40.88       41.10     24.86 o 
  13   5   2       23.78      103.59     32.03 o 
  15   5   2        0.54       -0.89     35.86 o 
  17   5   2      177.65       88.75     37.97 o 
  19   5   2       46.44       64.48     19.90 o 
  21   5   2       82.92      106.03     32.27 o 
 -24   6   2      272.36      207.31     46.12 o 
 -22   6   2       37.56       48.22     23.75 o 
 -20   6   2      228.45      115.21     36.59 o 
 -18   6   2      880.68      867.50    138.69 o 
 -16   6   2      144.66      188.39     41.09 o 
 -14   6   2     1454.38     1343.26     45.87 o 
 -12   6   2      176.44      227.02     28.25 o 
 -10   6   2     1615.95     1668.07     41.47 o 
  -8   6   2     2302.28     2126.16     82.74 o 
  -6   6   2      514.51      584.21     84.05 o 
  -4   6   2     4248.62     4587.62     97.67 o 
  -2   6   2      916.59      824.16     50.03 o 
   0   6   2       53.63       82.49     13.69 o 
   2   6   2      930.31      793.72     34.57 o 
   4   6   2        6.57       10.09      6.75 o 
   6   6   2      231.89      202.16     27.95 o 
   8   6   2      286.26      256.31     31.71 o 
  10   6   2      832.22      885.40     55.08 o 
  12   6   2      113.51       57.50     20.36 o 
  14   6   2       17.13       29.29     21.93 o 
  16   6   2      224.64      167.22     38.34 o 
  18   6   2       54.99       34.02     23.03 o 
  20   6   2      291.90      236.39     50.84 o 
 -23   7   2       11.12       26.07     31.61 o 
 -21   7   2      224.24      250.10     52.53 o 
 -19   7   2      112.21       46.24     28.43 o 
 -17   7   2      117.62      153.25     33.85 o 
 -15   7   2      280.41      294.38     58.95 o 
 -13   7   2       36.56       77.97     18.93 o 
 -11   7   2     2473.42     2434.14     79.38 o 
  -9   7   2      187.71      170.70     24.76 o 
  -7   7   2      715.83      693.99     37.42 o 
  -5   7   2      375.34      375.16     37.16 o 
  -3   7   2       24.06       16.00      9.39 o 
  -1   7   2      315.12      313.24     28.97 o 
   1   7   2       81.29       88.76     16.52 o 
   3   7   2     1895.81     2076.38     56.19 o 
   5   7   2      566.67      545.44     42.90 o 
   7   7   2      390.22      353.30     41.84 o 
   9   7   2     1035.14     1113.24     76.15 o 
  11   7   2       22.59       11.51     31.70 o 
  13   7   2      232.05      185.28     35.35 o 
  15   7   2      101.73       66.90     31.12 o 
  17   7   2      170.72      111.87     36.06 o 
  19   7   2      104.58      124.56     40.37 o 
 -22   8   2       60.53       55.56     25.24 o 
 -20   8   2      184.19      140.26     46.07 o 
 -18   8   2        3.57       -9.91     28.14 o 
 -16   8   2       74.07       65.32     21.15 o 
 -14   8   2     1301.91     1368.65     48.98 o 
 -12   8   2      999.82     1088.86     45.66 o 
 -10   8   2     3519.38     3383.91     38.51 o 
  -8   8   2       22.85       40.63     20.21 o 
  -6   8   2      167.06      156.66     31.36 o 
  -4   8   2     1939.45     1885.42     94.07 o 
  -2   8   2      162.74      188.76     26.81 o 
   0   8   2      925.94      995.00     33.71 o 
   2   8   2     1359.39     1318.66     37.72 o 
   4   8   2      235.43      227.75     30.96 o 
   6   8   2     4446.45     4569.00    136.69 o 
   8   8   2     8171.42     8782.80     96.27 o 
  10   8   2      486.88      545.08     74.54 o 
  12   8   2       42.77       64.86     31.67 o 
  14   8   2       12.99        2.16     19.50 o 
  16   8   2       23.10      -38.04     30.68 o 
  18   8   2       30.50      -10.89     23.22 o 
 -19   9   2       28.56       49.75     31.53 o 
 -17   9   2      171.69      174.24     53.50 o 
 -15   9   2      376.31      445.17     93.93 o 
 -13   9   2     1816.36     1961.95     77.99 o 
 -11   9   2     3123.34     3259.85     72.36 o 
  -9   9   2      195.42      175.91     27.59 o 
  -7   9   2     3688.26     3973.72     59.56 o 
  -5   9   2      757.24      935.42     54.27 o 
  -3   9   2     1170.52     1041.21     46.22 o 
  -1   9   2     1020.33     1084.50     38.21 o 
   1   9   2      216.47      167.72     39.64 o 
   3   9   2       21.64       27.97     22.85 o 
   5   9   2    15092.43    15950.11    154.14 o 
   7   9   2     6923.35     7085.42    245.97 o 
   9   9   2     1162.34     1151.43    120.28 o 
  11   9   2     4123.21     4552.89     83.59 o 
  13   9   2      105.01       32.07     20.58 o 
  15   9   2      301.38      254.92     57.38 o 
  17   9   2      340.69      290.61     61.49 o 
 -18  10   2      123.83      114.88     38.72 o 
 -16  10   2       50.84       72.28     19.40 o 
 -14  10   2      853.57     1067.97    173.11 o 
 -12  10   2      696.12      781.75     68.83 o 
 -10  10   2     1235.52     1459.12     65.38 o 
  -8  10   2        7.00       16.91     18.99 o 
  -6  10   2        6.83      -25.94     21.75 o 
  -4  10   2      879.26      957.32     36.79 o 
  -2  10   2       22.98       41.62     18.35 o 
   0  10   2     2604.17     2653.67     86.77 o 
   2  10   2      726.18      843.45     55.01 o 
   4  10   2      234.86      270.64     43.22 o 
   6  10   2       10.37       12.10     19.40 o 
   8  10   2     2684.48     2748.35     69.46 o 
  10  10   2      944.46     1014.47     55.25 o 
  12  10   2      177.85      152.79     49.38 o 
  14  10   2      267.39      256.20     55.96 o 
  16  10   2      567.55      418.58    119.27 o 
 -15  11   2       35.04       21.44     23.71 o 
 -13  11   2      269.01      238.48     61.17 o 
 -11  11   2      560.39      503.56     87.35 o 
  -9  11   2     2415.82     2812.47     59.81 o 
  -7  11   2     1184.42     1201.61     80.27 o 
  -5  11   2      224.05      151.01     37.88 o 
  -3  11   2       51.52       78.64     25.70 o 
  -1  11   2     1106.74     1053.69     67.02 o 
   1  11   2       19.41       30.57     17.88 o 
   3  11   2      262.34      165.21     56.74 o 
   5  11   2      305.66      215.04     53.72 o 
   7  11   2       96.62       90.03     37.65 o 
   9  11   2        5.05       50.97     27.09 o 
  11  11   2       14.46       17.28     25.61 o 
  13  11   2        3.41      -16.66     29.82 o 
 -12  12   2        5.80       36.42     41.29 o 
 -10  12   2      314.63      237.49     58.56 o 
  -8  12   2       15.46       33.83     19.76 o 
  -6  12   2      150.98      126.59     44.50 o 
  -4  12   2      137.26       80.66     33.99 o 
  -2  12   2        2.68       51.49     54.58 o 
   0  12   2        0.09       10.64     21.39 o 
   2  12   2        0.76       10.07     32.59 o 
   4  12   2      390.95      291.77     77.45 o 
   6  12   2        0.14       44.50     15.11 o 
   8  12   2      161.22      137.58     38.92 o 
  10  12   2       73.00       91.32     36.28 o 
  -7  13   2      476.41      426.17    124.09 o 
  -5  13   2        1.97       44.90     66.84 o 
  -3  13   2       24.98       53.71     24.37 o 
  -1  13   2      365.07      324.55     72.84 o 
   1  13   2       41.65       61.35     30.61 o 
   3  13   2        5.14       41.47     30.90 o 
   5  13   2      343.45      375.07     72.13 o 
 -27   1   3       95.38       66.45     33.16 o 
 -25   1   3       57.89       76.76     29.54 o 
 -23   1   3      527.23      446.68     78.52 o 
 -21   1   3       79.90       83.33     21.32 o 
 -19   1   3       60.99       64.64     28.92 o 
 -17   1   3      798.87      869.20    124.78 o 
 -15   1   3      679.50      684.68     44.62 o 
 -13   1   3      603.63      783.77     54.92 o 
 -11   1   3     8577.29     8753.00    144.22 o 
  -9   1   3      383.74      347.25     22.41 o 
  -7   1   3     3466.68     3272.05     43.52 o 
  -5   1   3    28336.63    28313.76    212.47 o 
  -3   1   3    20916.41    19376.00     97.32 o 
  -1   1   3     1659.50     1362.29     22.14 o 
   1   1   3    30465.14    28546.67    269.10 o 
   3   1   3      102.73       99.31     19.05 o 
   5   1   3     9338.02     9557.62     67.95 o 
   7   1   3      794.98      794.92     39.62 o 
   9   1   3     4646.89     4834.60    127.44 o 
  11   1   3       67.73      135.11     27.34 o 
  13   1   3     2607.49     2674.91    112.63 o 
  15   1   3     2859.98     2947.77     56.98 o 
  17   1   3      195.61      246.59     31.39 o 
  19   1   3        4.30       25.65     19.69 o 
  21   1   3      838.34      887.13     71.87 o 
  23   1   3     1037.42     1154.18     68.47 o 
 -26   2   3       14.78       70.81     51.60 o 
 -24   2   3       97.73       58.89     32.81 o 
 -22   2   3       31.97       39.82     26.96 o 
 -20   2   3      528.91      344.52     58.80 o 
 -18   2   3       30.24       30.34     21.25 o 
 -16   2   3      264.84      350.41     73.45 o 
 -14   2   3      102.23       88.74     28.74 o 
 -12   2   3     7283.15     7815.33    124.01 o 
 -10   2   3     3240.06     3209.16     93.04 o 
  -8   2   3       18.49        0.50      6.04 o 
  -6   2   3       34.50       46.97     10.83 o 
  -4   2   3     8973.13     8313.87     58.94 o 
  -2   2   3    63982.36    66662.05    608.85 o 
   0   2   3     1010.37     1005.16     16.18 o 
   2   2   3    15268.35    14046.63    108.05 o 
   4   2   3      689.34      623.84     19.50 o 
   6   2   3     1547.40     1551.51     29.26 o 
   8   2   3    11213.71    11287.59    121.08 o 
  10   2   3      346.76      373.44     53.40 o 
  12   2   3       81.81       53.51     21.61 o 
  14   2   3      189.88      221.10     34.67 o 
  16   2   3       85.21       61.77     20.69 o 
  18   2   3        1.98       33.20     11.25 o 
  20   2   3      177.72      172.45     29.84 o 
  22   2   3       19.53       32.40     15.11 o 
 -27   3   3      117.13       32.85    113.72 o 
 -25   3   3       49.05       56.29     36.65 o 
 -23   3   3       96.40       95.00     37.09 o 
 -21   3   3      263.23      305.31     58.53 o 
 -19   3   3     2593.45     2478.29     56.45 o 
 -17   3   3      232.71      190.40     27.79 o 
 -15   3   3       15.03       23.68      7.47 o 
 -13   3   3      258.35      302.20     53.10 o 
 -11   3   3        1.83       15.27     16.62 o 
  -9   3   3       26.55        7.30     11.74 o 
  -7   3   3       38.54       47.73      7.62 o 
  -5   3   3     1561.83     1331.65     38.18 o 
  -3   3   3     8563.20     8183.81     89.80 o 
  -1   3   3    10162.01     9704.58     89.54 o 
   1   3   3     4054.40     3702.04     26.06 o 
   3   3   3       98.17       60.55     11.48 o 
   5   3   3     4546.38     4993.21     51.99 o 
   7   3   3      514.38      465.37     47.16 o 
   9   3   3      438.11      463.28     61.18 o 
  11   3   3      258.63      290.10     43.62 o 
  13   3   3        0.77       13.84     14.29 o 
  15   3   3      827.56      791.43     36.88 o 
  17   3   3       19.17       46.95     14.12 o 
  19   3   3       33.95       21.06     17.68 o 
  21   3   3       66.09       56.40     21.02 o 
 -26   4   3      143.31      216.18     61.96 o 
 -24   4   3       12.62       45.88     30.74 o 
 -22   4   3      142.68      105.90     73.60 o 
 -20   4   3      996.17     1049.68    177.11 o 
 -18   4   3     2101.65     2322.04    116.95 o 
 -16   4   3       59.51       90.82     62.93 o 
 -14   4   3      129.62      181.64     41.80 o 
 -12   4   3      115.88      152.48     24.69 o 
 -10   4   3       58.52       59.18     17.80 o 
  -8   4   3      223.07      241.56     26.91 o 
  -6   4   3    14389.98    14504.03    147.25 o 
  -4   4   3      508.34      562.55     12.74 o 
  -2   4   3      638.96      717.85     14.09 o 
   0   4   3    12286.28    11799.39     79.48 o 
   2   4   3      308.00      319.69     20.57 o 
   4   4   3     3961.06     4379.43     52.86 o 
   6   4   3      264.46      263.16     24.75 o 
   8   4   3      862.39      738.14     19.21 o 
  10   4   3      564.58      634.54     28.41 o 
  12   4   3        7.37       19.65     19.88 o 
  14   4   3      333.90      308.98     43.26 o 
  16   4   3       90.31       85.61     14.94 o 
  18   4   3        0.01       33.76     20.46 o 
  20   4   3        0.97        9.07     16.81 o 
  22   4   3      628.13      480.13    123.57 o 
 -25   5   3        7.73       17.76     28.39 o 
 -23   5   3      109.26      141.00     49.36 o 
 -21   5   3      387.77      340.95     99.52 o 
 -19   5   3       29.31       10.20     24.01 o 
 -17   5   3     1932.44     2043.03    149.75 o 
 -15   5   3       40.68       58.31     38.40 o 
 -13   5   3     5492.60     6090.33    118.27 o 
 -11   5   3    10265.82    11044.54    143.96 o 
  -9   5   3     3693.45     3647.15     85.02 o 
  -7   5   3     5935.53     6342.72    138.65 o 
  -5   5   3     4737.01     4864.57     61.76 o 
  -3   5   3     1683.46     1581.76     37.04 o 
  -1   5   3    11745.86    12396.89     92.40 o 
   1   5   3     1527.35     1581.99     30.58 o 
   3   5   3     2183.63     2143.03     44.21 o 
   5   5   3      380.58      372.79     22.67 o 
   7   5   3      638.96      588.77     47.47 o 
   9   5   3      131.43      128.66     23.46 o 
  11   5   3       26.71       25.98     13.39 o 
  13   5   3      192.88      234.89     39.32 o 
  15   5   3       67.99       68.42     14.33 o 
  17   5   3       85.65       73.91     23.29 o 
  19   5   3      415.64      398.57     88.83 o 
  21   5   3        5.57       19.34     19.65 o 
 -24   6   3        8.55       38.17     28.71 o 
 -22   6   3       59.35       37.43     25.83 o 
 -20   6   3       93.62       53.21     31.42 o 
 -18   6   3       89.91       65.20     33.32 o 
 -16   6   3     1602.46     1585.01     70.07 o 
 -14   6   3      156.79       84.96     29.46 o 
 -12   6   3     1021.79     1015.27     49.43 o 
 -10   6   3     4212.86     3896.55     75.60 o 
  -8   6   3      664.61      606.12     56.76 o 
  -6   6   3     1363.45     1366.58     34.12 o 
  -4   6   3      205.02      254.02     36.73 o 
  -2   6   3      372.64      409.94     16.98 o 
   0   6   3       63.30       71.74     15.85 o 
   2   6   3      513.87      446.86     20.75 o 
   4   6   3       92.63       96.71     27.40 o 
   6   6   3      129.04       95.75     19.87 o 
   8   6   3       13.17       21.75     11.06 o 
  10   6   3       48.26       29.01     17.59 o 
  12   6   3      105.86      195.12     49.11 o 
  14   6   3       10.68       24.14     18.26 o 
  16   6   3       91.60       57.38     22.23 o 
  18   6   3      284.95      298.86     73.27 o 
  20   6   3       44.90       68.08     23.87 o 
 -23   7   3      306.28      456.74     98.64 o 
 -21   7   3       20.31        8.56     17.54 o 
 -19   7   3      257.69      218.23     42.47 o 
 -17   7   3      408.76      435.72     86.57 o 
 -15   7   3        1.07       26.83     30.32 o 
 -13   7   3     8192.94     8845.50    113.63 o 
 -11   7   3     1918.14     1720.59     31.66 o 
  -9   7   3        6.32       28.71     14.79 o 
  -7   7   3      571.46      587.03     43.19 o 
  -5   7   3      187.74      229.61     46.73 o 
  -3   7   3     2535.28     2708.38     78.93 o 
  -1   7   3     1688.81     1851.87     70.52 o 
   1   7   3      555.69      482.51     23.89 o 
   3   7   3       10.46       13.43      9.96 o 
   5   7   3      377.72      337.21     53.10 o 
   7   7   3     1660.44     1717.01     68.12 o 
   9   7   3      653.50      715.71    120.86 o 
  11   7   3      558.68      452.46     72.16 o 
  13   7   3      473.77      545.95     90.95 o 
  15   7   3      399.70      409.90     70.53 o 
  17   7   3        3.91      -25.86     25.06 o 
  19   7   3       16.68       53.24     26.50 o 
 -22   8   3       43.22       58.99     28.95 o 
 -20   8   3      141.59      124.57     43.89 o 
 -18   8   3        1.82        4.06     32.13 o 
 -16   8   3        1.04       16.11     26.33 o 
 -14   8   3     2458.73     2486.24     81.70 o 
 -12   8   3     1005.37      958.42     40.03 o 
 -10   8   3      536.16      554.25     62.23 o 
  -8   8   3       27.47       26.93     13.80 o 
  -6   8   3     1703.88     1643.57     41.51 o 
  -4   8   3     2604.70     2599.86     53.73 o 
  -2   8   3       16.90       27.00     14.87 o 
   0   8   3      929.95      877.34     51.48 o 
   2   8   3      131.61      153.26     23.88 o 
   4   8   3      206.49      160.66     27.23 o 
   6   8   3       18.18        8.98     14.79 o 
   8   8   3      783.56      693.67     52.90 o 
  10   8   3     1803.57     2097.03     64.97 o 
  12   8   3       21.88       64.39     20.21 o 
  14   8   3        2.89        7.03     28.71 o 
  16   8   3        5.49       34.05     21.97 o 
  18   8   3        0.06       43.13     20.38 o 
 -21   9   3       81.24       97.72     25.79 o 
 -19   9   3       29.96       73.97     29.19 o 
 -17   9   3      207.41      185.89     40.22 o 
 -15   9   3      166.85      141.89     32.24 o 
 -13   9   3       58.08       53.58     20.03 o 
 -11   9   3      814.91      837.96    101.34 o 
  -9   9   3     2179.37     2301.21     49.62 o 
  -7   9   3       14.54       15.72     18.14 o 
  -5   9   3     3188.93     3413.77     71.77 o 
  -3   9   3     1889.22     1810.76     49.90 o 
  -1   9   3      101.85      130.60     23.98 o 
   1   9   3     8601.07     9220.36     84.03 o 
   3   9   3      305.26      287.35     41.94 o 
   5   9   3     2273.31     2478.98    105.26 o 
   7   9   3     3416.76     3698.66    143.94 o 
   9   9   3     2868.05     3298.03    132.93 o 
  11   9   3      379.45      423.43     77.84 o 
  13   9   3      207.73      137.71     47.16 o 
  15   9   3      104.41       97.36     34.11 o 
  17   9   3       93.11       78.41     33.72 o 
 -18  10   3      127.04      104.67     35.79 o 
 -16  10   3       15.32       38.01     22.26 o 
 -14  10   3       48.52       31.96     17.24 o 
 -12  10   3     1203.43     1304.77     46.37 o 
 -10  10   3      722.50      687.64     49.25 o 
  -8  10   3       94.48       68.23     27.71 o 
  -6  10   3     1233.79     1336.52     57.07 o 
  -4  10   3        5.76       39.64     22.53 o 
  -2  10   3     2202.38     2391.87     52.06 o 
   0  10   3      904.90      993.89     49.27 o 
   2  10   3      347.59      360.46     34.97 o 
   4  10   3     6922.74     7667.36    119.53 o 
   6  10   3        4.21       20.21     26.77 o 
   8  10   3      871.35      975.22     65.14 o 
  10  10   3      542.45      573.67     98.42 o 
  12  10   3       75.85       42.85     27.94 o 
  14  10   3      229.19      258.23     71.52 o 
 -15  11   3       44.80       72.75     28.46 o 
 -13  11   3       53.25       39.48     17.23 o 
 -11  11   3      288.55      290.28     52.40 o 
  -9  11   3      686.38      976.83     98.29 o 
  -7  11   3      523.99      418.92     57.05 o 
  -5  11   3      101.03      123.90     26.70 o 
  -3  11   3      150.04      144.72     31.28 o 
  -1  11   3       51.63        9.55     29.56 o 
   1  11   3       70.46      118.76     35.79 o 
   3  11   3       36.43       60.21     24.64 o 
   5  11   3        6.02       33.67     26.78 o 
   7  11   3       31.65       58.97     28.96 o 
   9  11   3      315.75      205.02     53.62 o 
  11  11   3      453.75      441.79     92.99 o 
 -12  12   3      150.71      104.60     39.55 o 
 -10  12   3        1.06       36.58     14.38 o 
  -8  12   3      259.84      215.59     63.20 o 
  -6  12   3      537.63      526.00    112.78 o 
  -4  12   3        8.70       30.43     23.61 o 
  -2  12   3        3.22       37.03     19.50 o 
   0  12   3       15.90       28.66     23.43 o 
   2  12   3       37.52       69.07     19.91 o 
   4  12   3      176.29      163.88     38.88 o 
   6  12   3       34.21       51.26     21.27 o 
   8  12   3        6.81       40.23     19.31 o 
  -9  13   3      203.53      165.23     75.51 o 
  -7  13   3      194.90      147.85     41.62 o 
  -5  13   3      237.47      237.83     61.08 o 
  -3  13   3      990.40     1376.95    159.18 o 
  -1  13   3       28.74       43.82     24.70 o 
   1  13   3      151.93      188.35     65.86 o 
   3  13   3      189.33      190.38     56.19 o 
   5  13   3      392.55      299.98     96.01 o 
 -28   0   4        5.68       31.66     24.76 o 
 -26   0   4       38.62       48.12     43.26 o 
 -24   0   4      398.10      373.34     76.99 o 
 -22   0   4      457.35      511.37    116.51 o 
 -20   0   4      112.33      128.85     49.53 o 
 -18   0   4     1644.43     1627.99    116.89 o 
 -16   0   4      423.19      443.54    119.82 o 
 -14   0   4        5.86       27.74     41.53 o 
 -12   0   4      536.30      643.35    135.10 o 
 -10   0   4      291.42      299.41     39.84 o 
  -8   0   4     6492.76     6132.74     74.52 o 
  -6   0   4     4741.43     5079.50     59.62 o 
  -4   0   4    33098.33    32832.33    285.29 o 
  -2   0   4      679.65      658.26     14.60 o 
   0   0   4     6050.29     6100.33     83.35 o 
   2   0   4    23204.36    22730.49    154.56 o 
   4   0   4      968.16      785.01     24.52 o 
   6   0   4      558.58      608.22     16.62 o 
   8   0   4     6814.76     6732.74    181.08 o 
  10   0   4     7290.09     7152.02    138.41 o 
  12   0   4     5303.18     5163.24    123.41 o 
  14   0   4    14416.06    15136.96    213.93 o 
  16   0   4     3397.27     3666.83    125.19 o 
  18   0   4        2.65       45.23     36.00 o 
  20   0   4     1116.38      946.79    137.22 o 
  22   0   4     2522.29     2505.10    117.43 o 
 -27   1   4       18.01      -36.57     37.88 o 
 -25   1   4       45.09       44.15     22.24 o 
 -23   1   4     1963.67     2253.39    179.40 o 
 -21   1   4      330.30      326.46     45.92 o 
 -19   1   4        0.03        6.41     38.24 o 
 -17   1   4      932.48      832.21     58.78 o 
 -15   1   4      328.42      324.91     64.69 o 
 -13   1   4     5955.54     6390.53    241.03 o 
 -11   1   4      160.28      150.87     33.86 o 
  -9   1   4      753.85      604.11     13.61 o 
  -7   1   4     9665.27     8945.65     83.81 o 
  -5   1   4    45783.73    45418.86    244.48 o 
  -3   1   4    41297.74    40865.39    264.62 o 
  -1   1   4     3789.94     3575.95     28.40 o 
   1   1   4    10827.97     9490.11    129.75 o 
   3   1   4      138.17      148.79     15.72 o 
   5   1   4      471.97      491.68     16.05 o 
   7   1   4     8964.76     8968.14     73.99 o 
   9   1   4     1973.18     2079.18     48.03 o 
  11   1   4      786.34      769.99     29.21 o 
  13   1   4    27418.44    29629.53    525.88 o 
  15   1   4     8546.78     9196.82    140.19 o 
  17   1   4     1047.36     1106.85     42.58 o 
  19   1   4     1990.98     2349.87     65.79 o 
  21   1   4        0.23       14.41     19.02 o 
 -26   2   4       23.07      125.56     39.89 o 
 -24   2   4     1843.93     2041.69    107.97 o 
 -22   2   4      101.77      135.14     49.52 o 
 -20   2   4      210.31      224.12     48.02 o 
 -18   2   4     1877.83     1826.87     64.04 o 
 -16   2   4      154.22      165.25     29.32 o 
 -14   2   4     2839.46     3109.64    119.73 o 
 -12   2   4     2128.45     2379.62     75.70 o 
 -10   2   4     1140.76     1061.80     28.58 o 
  -8   2   4     1774.60     1615.36     23.37 o 
  -6   2   4    11905.25    11408.49     77.93 o 
  -4   2   4    60810.14    64060.98    407.61 o 
  -2   2   4    48207.49    47731.25    269.89 o 
   0   2   4      207.55      195.40     11.16 o 
   2   2   4     2120.83     2002.21     39.80 o 
   4   2   4     3430.12     3594.87     48.32 o 
   6   2   4     6735.00     7095.24     79.06 o 
   8   2   4       89.65      114.78     23.09 o 
  10   2   4      367.82      423.78     45.33 o 
  12   2   4      932.39      936.02     55.86 o 
  14   2   4      703.55      704.60     70.79 o 
  16   2   4      367.75      415.91     43.57 o 
  18   2   4      345.37      275.22     47.40 o 
  20   2   4       34.77       48.39     17.83 o 
  22   2   4      110.51       50.73     29.42 o 
 -27   3   4      187.09      166.30     76.43 o 
 -25   3   4      246.35      176.37     65.43 o 
 -23   3   4      359.51      281.47     68.85 o 
 -21   3   4      762.94      693.78    112.96 o 
 -19   3   4     1760.73     1520.71     59.25 o 
 -17   3   4       58.72       60.76     14.18 o 
 -15   3   4     3168.90     3536.99     78.62 o 
 -13   3   4     3917.14     3569.77    177.99 o 
 -11   3   4      901.71      871.01     32.73 o 
  -9   3   4     9296.55     9328.15     90.11 o 
  -7   3   4     5757.85     5966.20     45.45 o 
  -5   3   4     4966.06     5264.18     39.72 o 
  -3   3   4     1432.11     1564.05     22.88 o 
  -1   3   4        3.02       -3.14      7.23 o 
   1   3   4       54.79       68.87      8.55 o 
   3   3   4     3472.01     3689.54     35.19 o 
   5   3   4     3083.78     3188.13     41.09 o 
   7   3   4      124.67      161.20     20.69 o 
   9   3   4      139.84      151.12     22.21 o 
  11   3   4       23.35       50.56     15.48 o 
  13   3   4      122.51      140.84     25.73 o 
  15   3   4       67.30       61.34     16.18 o 
  17   3   4       98.11      130.99     23.64 o 
  19   3   4       65.34       77.73     24.08 o 
  21   3   4      397.40      435.11     72.50 o 
 -26   4   4      423.04      271.51     82.38 o 
 -24   4   4        0.15        5.98     30.91 o 
 -22   4   4      135.67      153.90     46.62 o 
 -20   4   4     4360.60     4461.53    155.28 o 
 -18   4   4     1522.88     1689.03     57.42 o 
 -16   4   4      255.85      265.37     74.55 o 
 -14   4   4     1001.81      981.09     43.35 o 
 -12   4   4     5626.23     5586.68     92.66 o 
 -10   4   4     1453.98     1438.71     44.55 o 
  -8   4   4       43.63       33.87      9.23 o 
  -6   4   4     1239.00     1296.30     22.77 o 
  -4   4   4     1476.53     1531.27     19.93 o 
  -2   4   4      144.75      155.81     13.60 o 
   0   4   4     1795.36     1914.88     31.53 o 
   2   4   4      949.01      901.35     28.85 o 
   4   4   4      769.37      810.21     28.06 o 
   6   4   4     1619.89     1643.37     28.12 o 
   8   4   4     1034.79     1094.13     35.97 o 
  10   4   4      142.65      167.33     25.80 o 
  12   4   4       24.74       26.89     21.51 o 
  14   4   4     1458.02     1310.63     48.30 o 
  16   4   4      284.49      249.96     49.48 o 
  18   4   4       31.70       46.86     21.06 o 
  20   4   4       50.17       63.75     25.99 o 
 -25   5   4        1.28       -1.08     68.25 o 
 -23   5   4       21.12       72.88     34.00 o 
 -21   5   4       56.24       57.46     21.44 o 
 -19   5   4      128.83       95.01     37.13 o 
 -17   5   4        2.97       18.30     27.44 o 
 -15   5   4      516.33      425.70     87.09 o 
 -13   5   4      135.07      172.19     33.16 o 
 -11   5   4     1210.46     1120.64     32.22 o 
  -9   5   4      266.94      229.57     25.65 o 
  -7   5   4      287.20      362.18     40.77 o 
  -5   5   4     6338.99     6733.25     77.05 o 
  -3   5   4     7798.49     8032.91    110.60 o 
  -1   5   4      100.22      166.69     16.23 o 
   1   5   4      434.63      350.94     22.03 o 
   3   5   4      242.10      217.18     23.05 o 
   5   5   4       52.44       28.84     10.73 o 
   7   5   4      118.64      135.73     23.96 o 
   9   5   4       79.62       54.41     19.60 o 
  11   5   4       23.27       66.97     22.78 o 
  13   5   4      491.28      302.42     50.78 o 
  15   5   4     1798.94     1720.45     58.28 o 
  17   5   4       19.64       19.96     21.47 o 
  19   5   4      124.73      109.98     36.03 o 
 -24   6   4        0.40       26.81     25.16 o 
 -22   6   4      142.36      134.50     42.04 o 
 -20   6   4      159.86       81.44     31.04 o 
 -18   6   4        8.93       34.32     38.87 o 
 -16   6   4      756.18      698.84     81.59 o 
 -14   6   4     5642.49     6080.24     94.64 o 
 -12   6   4        0.05       21.52     18.32 o 
 -10   6   4     7644.14     7695.09     82.89 o 
  -8   6   4     4983.72     5337.06     88.38 o 
  -6   6   4     1395.49     1484.66     34.69 o 
  -4   6   4     3884.89     4146.45     66.61 o 
  -2   6   4     3950.53     4286.42     72.73 o 
   0   6   4     2235.74     2419.47     30.38 o 
   2   6   4     1507.07     1417.49     43.78 o 
   4   6   4     5441.22     5896.47     95.51 o 
   6   6   4       11.37       28.22     15.52 o 
   8   6   4     1099.50     1148.93     33.94 o 
  10   6   4      418.16      450.18     67.27 o 
  12   6   4     1906.75     1805.26     70.68 o 
  14   6   4     2544.76     2347.25    111.83 o 
  16   6   4       96.34       50.38     23.66 o 
  18   6   4        0.37       28.78     22.03 o 
  20   6   4      170.63      170.79     58.42 o 
 -23   7   4        5.74       34.50     18.67 o 
 -21   7   4       13.56       35.98     19.47 o 
 -19   7   4       26.25       41.17     19.34 o 
 -17   7   4      391.71      288.16     72.20 o 
 -15   7   4      872.76      905.84     35.22 o 
 -13   7   4     1690.27     1549.24     59.47 o 
 -11   7   4     1946.14     1985.43     46.82 o 
  -9   7   4     1404.31     1384.02     54.88 o 
  -7   7   4      622.47      598.07     68.92 o 
  -5   7   4      940.73     1014.84     37.86 o 
  -3   7   4     2918.59     3230.36     52.61 o 
  -1   7   4        0.15        8.87      7.86 o 
   1   7   4      751.95      809.36     33.54 o 
   3   7   4       56.35       52.94     16.92 o 
   5   7   4       86.95       93.00     17.77 o 
   7   7   4      269.16      295.95     44.16 o 
   9   7   4      280.29      287.68     41.35 o 
  11   7   4      118.50      139.96     27.42 o 
  13   7   4      420.55      292.24     60.83 o 
  15   7   4      201.41      170.71     44.15 o 
  17   7   4       10.39       28.53     22.19 o 
 -22   8   4     1261.94     1390.00    102.92 o 
 -20   8   4        1.94       19.00     15.90 o 
 -18   8   4        0.00       32.45     44.66 o 
 -16   8   4       20.81       26.97     12.76 o 
 -14   8   4     2358.44     2254.35     68.19 o 
 -12   8   4        4.07        9.22      6.07 o 
 -10   8   4       42.63       42.11     18.39 o 
  -8   8   4      695.87      817.74     49.49 o 
  -6   8   4      193.03      183.28     29.18 o 
  -4   8   4      128.29      192.80     28.54 o 
  -2   8   4      217.01      276.02     38.58 o 
   0   8   4      197.92      196.66     27.66 o 
   2   8   4     3270.20     3430.53     75.46 o 
   4   8   4      667.12      676.20     28.80 o 
   6   8   4       65.11       38.05     22.42 o 
   8   8   4      915.18      914.18     56.76 o 
  10   8   4      186.60      147.56     32.22 o 
  12   8   4      411.05      498.09     90.68 o 
  14   8   4        6.16       16.73     21.64 o 
  16   8   4       17.79       60.77     27.54 o 
 -21   9   4     1063.72     1275.17     71.36 o 
 -19   9   4       26.65       10.74     33.77 o 
 -17   9   4       38.26       27.11     25.07 o 
 -15   9   4       46.96       57.95     18.91 o 
 -13   9   4     1270.29     1271.14     49.78 o 
 -11   9   4      603.53      674.70     39.16 o 
  -9   9   4      556.51      568.79     54.53 o 
  -7   9   4       95.57      103.78     24.03 o 
  -5   9   4       14.77       28.99     15.72 o 
  -3   9   4     3818.21     4088.25    116.95 o 
  -1   9   4      382.34      357.12     57.93 o 
   1   9   4      244.34      259.62     32.69 o 
   3   9   4       49.27       64.99     26.83 o 
   5   9   4        2.81       43.14     28.28 o 
   7   9   4      135.92       93.81     24.57 o 
   9   9   4      812.97      875.23     48.51 o 
  11   9   4     1176.88     1219.59     90.50 o 
  13   9   4      121.58      119.37     48.34 o 
  15   9   4      689.13      499.12    136.40 o 
 -18  10   4      364.06      407.25    111.09 o 
 -16  10   4      218.13      214.38     47.11 o 
 -14  10   4       72.98       50.95     23.86 o 
 -12  10   4      185.42      173.04     32.74 o 
 -10  10   4      423.75      449.61     72.44 o 
  -8  10   4     1089.89     1176.62     84.92 o 
  -6  10   4      299.95      360.14     51.25 o 
  -4  10   4      181.90      161.14     34.71 o 
  -2  10   4      174.07      154.69     37.31 o 
   0  10   4      349.29      341.66     37.00 o 
   2  10   4        8.86       13.73     27.40 o 
   4  10   4       39.70       63.40     23.80 o 
   6  10   4       25.07       57.55     18.67 o 
   8  10   4      574.51      583.30    125.30 o 
  10  10   4       99.45      111.90     34.48 o 
  12  10   4      124.80       73.66     21.03 o 
  14  10   4        2.10       60.37     33.67 o 
 -17  11   4        2.94       27.96     22.98 o 
 -15  11   4      265.98      273.49     49.91 o 
 -13  11   4        9.20       51.60     17.77 o 
 -11  11   4        1.57       18.34     12.94 o 
  -9  11   4      303.48      249.93     52.38 o 
  -7  11   4      250.27      270.93     60.06 o 
  -5  11   4      184.00      154.32     48.14 o 
  -3  11   4      171.08      123.01     42.21 o 
  -1  11   4      365.44      339.03     75.05 o 
   1  11   4        1.38       13.42     24.39 o 
   3  11   4      938.49     1033.50     64.25 o 
   5  11   4      295.92      386.01     68.41 o 
   7  11   4      617.33      740.03    132.38 o 
   9  11   4      149.02      141.34     49.57 o 
  11  11   4        0.00       38.80     31.91 o 
 -14  12   4      689.65      827.71    102.94 o 
 -12  12   4      293.34      370.41     85.19 o 
 -10  12   4      247.29      205.94     59.25 o 
  -8  12   4       26.58      -44.63     29.75 o 
  -6  12   4       31.70       41.61     23.73 o 
  -4  12   4      159.43      125.15     49.78 o 
  -2  12   4        0.68       34.94     18.05 o 
   0  12   4        1.02       -4.96     30.70 o 
   2  12   4       19.86       33.36     23.04 o 
   4  12   4       29.03       40.09     32.83 o 
   6  12   4      323.95      293.93     81.51 o 
   8  12   4      108.16      113.92     32.41 o 
  -9  13   4      133.80      148.90     45.13 o 
  -7  13   4       53.43       76.31     32.08 o 
  -5  13   4        8.18       19.40     30.52 o 
  -3  13   4      133.84      186.74     47.88 o 
  -1  13   4       98.04      115.70     40.53 o 
   1  13   4       39.97       74.83     37.14 o 
   3  13   4        1.46       43.95     28.49 o 
 -27   1   5       58.75       55.64     43.84 o 
 -25   1   5       75.58       63.29     27.29 o 
 -23   1   5     2931.69     2966.99    107.04 o 
 -21   1   5      115.54      139.59     35.39 o 
 -19   1   5       22.40       -7.20     45.84 o 
 -17   1   5      596.27      496.86    118.23 o 
 -15   1   5      162.58      210.89     39.02 o 
 -13   1   5       92.23       74.86     25.90 o 
 -11   1   5      119.05      149.67     20.02 o 
  -9   1   5     3935.77     3882.98     43.03 o 
  -7   1   5     2717.11     2644.91     25.00 o 
  -5   1   5    83376.23    89132.48    439.91 o 
  -3   1   5     1523.11     1460.29     15.81 o 
  -1   1   5        4.68        2.99      5.45 o 
   1   1   5     1281.86     1189.25     17.02 o 
   3   1   5        3.79       14.91      4.68 o 
   5   1   5      748.58      798.53     28.54 o 
   7   1   5     1604.97     1453.91     29.12 o 
   9   1   5     2595.54     2719.24     62.15 o 
  11   1   5     1539.91     1601.54     50.41 o 
  13   1   5      129.36      139.28     24.87 o 
  15   1   5     4832.15     5282.23     92.88 o 
  17   1   5      860.76     1007.49     49.36 o 
  19   1   5       96.67       60.43     16.43 o 
  21   1   5      417.61      264.45     47.15 o 
 -28   2   5        2.82       33.22     49.45 o 
 -26   2   5       26.77       30.76     28.95 o 
 -24   2   5     2436.77     2717.26    182.46 o 
 -22   2   5     1499.72     1402.50     87.22 o 
 -20   2   5      190.11      309.17     60.06 o 
 -18   2   5      364.60      461.53     57.25 o 
 -16   2   5       48.38       66.60     23.81 o 
 -14   2   5      210.44      282.98     21.39 o 
 -12   2   5       22.71       33.49     11.64 o 
 -10   2   5     1582.42     1411.46     34.51 o 
  -8   2   5      157.36      211.27     13.45 o 
  -6   2   5    17502.84    16332.13    108.32 o 
  -4   2   5    80045.88    87439.13    878.33 o 
  -2   2   5     1965.73     1973.15     22.32 o 
   0   2   5        0.41        1.38      4.43 o 
   2   2   5     2873.66     2792.04     30.08 o 
   4   2   5     6815.26     6923.98     52.65 o 
   6   2   5       70.10       62.10     10.83 o 
   8   2   5      376.57      345.02     44.98 o 
  10   2   5     1044.69     1144.38     34.08 o 
  12   2   5      162.80      153.33     24.22 o 
  14   2   5      867.63      764.48     31.93 o 
  16   2   5       53.69       36.34     12.49 o 
  18   2   5      205.37      287.04     43.42 o 
  20   2   5      308.60      296.37     51.19 o 
 -27   3   5       27.30        8.77     60.81 o 
 -25   3   5      419.03      286.19     81.69 o 
 -23   3   5     5933.90     6083.23    118.61 o 
 -21   3   5     3349.40     3339.41    102.22 o 
 -19   3   5       40.78       32.81     20.90 o 
 -17   3   5      212.18      258.51     73.21 o 
 -15   3   5      184.80      243.44     54.26 o 
 -13   3   5       35.93       30.41     14.87 o 
 -11   3   5     1025.86      974.56     41.26 o 
  -9   3   5      846.65      842.14     18.61 o 
  -7   3   5      312.83      279.30     16.58 o 
  -5   3   5    29563.19    29607.79    173.12 o 
  -3   3   5     7691.24     7218.63     53.52 o 
  -1   3   5     1547.79     1421.91     30.10 o 
   1   3   5     1838.32     1967.19     21.12 o 
   3   3   5      424.68      405.65     20.46 o 
   5   3   5      817.61      777.69     33.94 o 
   7   3   5        0.12        8.31     15.64 o 
   9   3   5       36.03        8.48     14.38 o 
  11   3   5      336.75      324.16     48.65 o 
  13   3   5       15.96       45.20     14.68 o 
  15   3   5       19.85       34.75     14.80 o 
  17   3   5       22.76       42.72     16.77 o 
  19   3   5      283.01      177.77     35.19 o 
  21   3   5       15.57       41.58     17.47 o 
 -26   4   5      337.18      340.75    103.88 o 
 -24   4   5      382.09      217.37     44.15 o 
 -22   4   5     3333.99     3600.77     84.81 o 
 -20   4   5      236.78      282.24     57.85 o 
 -18   4   5      177.37      164.53     44.44 o 
 -16   4   5     1002.42     1057.52     44.82 o 
 -14   4   5      829.35      800.48     33.83 o 
 -12   4   5      953.74      999.23     55.90 o 
 -10   4   5     2367.33     2344.78     53.63 o 
  -8   4   5      666.27      641.87     33.72 o 
  -6   4   5    14584.19    14997.19    190.54 o 
  -4   4   5      190.30      211.01     13.07 o 
  -2   4   5     3690.11     3634.95     47.87 o 
   0   4   5     3136.64     2998.71     34.82 o 
   2   4   5      783.92      829.85     20.29 o 
   4   4   5     2501.23     2372.75     39.09 o 
   6   4   5      614.16      580.80     27.82 o 
   8   4   5      166.76      203.18     39.99 o 
  10   4   5      230.04      203.40     28.77 o 
  12   4   5     1201.05     1310.92     81.27 o 
  14   4   5        0.23       16.23     13.83 o 
  16   4   5       81.86       70.41     19.66 o 
  18   4   5       30.46       48.51     22.67 o 
  20   4   5      368.83      369.14     70.86 o 
 -25   5   5      162.29       85.05     38.85 o 
 -23   5   5       66.51      129.78     34.66 o 
 -21   5   5      427.82      440.21    103.81 o 
 -19   5   5     1372.20     1364.11    117.76 o 
 -17   5   5      552.53      549.20    114.53 o 
 -15   5   5       65.53       66.49     24.62 o 
 -13   5   5     1150.94     1142.18     70.16 o 
 -11   5   5      270.18      296.95     46.62 o 
  -9   5   5     1496.63     1543.97     37.01 o 
  -7   5   5      957.99      829.46     30.18 o 
  -5   5   5     2011.77     2003.56     43.03 o 
  -3   5   5     7225.51     7426.43     72.09 o 
  -1   5   5     1604.29     1890.47     50.24 o 
   1   5   5     1629.66     1703.36     43.00 o 
   3   5   5     3737.02     3976.54     87.39 o 
   5   5   5     8224.20     8813.85    187.27 o 
   7   5   5      447.17      382.22     37.30 o 
   9   5   5     1957.20     2043.59    163.77 o 
  11   5   5      266.09      258.39     63.32 o 
  13   5   5      697.33      667.07     58.89 o 
  15   5   5      567.91      306.07     40.62 o 
  17   5   5      752.01      526.18    119.79 o 
  19   5   5      743.60     1033.38     61.25 o 
 -24   6   5       10.97       28.65     43.05 o 
 -22   6   5       45.38       79.55     32.53 o 
 -20   6   5       56.64       30.96     43.96 o 
 -18   6   5      516.12      417.39    112.16 o 
 -16   6   5      171.57      171.66     29.90 o 
 -14   6   5     2490.32     2599.13     65.00 o 
 -12   6   5     1791.50     1759.65     76.31 o 
 -10   6   5      265.17      258.40     31.16 o 
  -8   6   5        6.83       20.57     13.46 o 
  -6   6   5      744.42      732.43     24.31 o 
  -4   6   5     1137.41     1141.22     57.03 o 
  -2   6   5      358.30      379.43     27.93 o 
   0   6   5     1484.01     1421.66     47.45 o 
   2   6   5     1471.70     1521.73     54.76 o 
   4   6   5       45.17       32.86     11.68 o 
   6   6   5     2829.29     2776.88     89.87 o 
   8   6   5        2.27        1.40     12.84 o 
  10   6   5      635.55      576.10     35.50 o 
  12   6   5        5.85       33.68     23.60 o 
  14   6   5        6.28       60.73     36.99 o 
  16   6   5       20.60       45.83     26.92 o 
  18   6   5       21.27       48.10     20.62 o 
 -23   7   5      115.92      174.47     44.82 o 
 -21   7   5        3.65       21.44     29.10 o 
 -19   7   5        0.35       12.90     21.40 o 
 -17   7   5      109.56       77.71     27.72 o 
 -15   7   5        1.30       32.99     28.57 o 
 -13   7   5        3.88        6.20     19.07 o 
 -11   7   5        0.18        2.70     11.66 o 
  -9   7   5     1234.22     1137.12     38.17 o 
  -7   7   5      331.09      307.01     45.56 o 
  -5   7   5       43.47       51.64     14.28 o 
  -3   7   5        0.03       15.31     21.22 o 
  -1   7   5      141.67      115.35     21.94 o 
   1   7   5      100.29      106.28     22.26 o 
   3   7   5     4507.68     4506.07     88.20 o 
   5   7   5        4.33       14.94     11.56 o 
   7   7   5       67.86       32.92     23.89 o 
   9   7   5      513.95      428.64     45.88 o 
  11   7   5      333.01      204.24     40.37 o 
  13   7   5       33.33       33.53     23.72 o 
  15   7   5       71.57       60.64     27.22 o 
  17   7   5       43.29       46.84     31.27 o 
 -22   8   5       65.35       37.96     24.57 o 
 -20   8   5      216.34      214.64     51.78 o 
 -18   8   5       27.77       28.72     25.93 o 
 -16   8   5      132.66      118.22     26.46 o 
 -14   8   5      124.02       83.68     22.11 o 
 -12   8   5        8.46       17.32      9.33 o 
 -10   8   5      195.36      164.42     26.11 o 
  -8   8   5       16.47       37.49     19.00 o 
  -6   8   5       92.66      108.87     23.67 o 
  -4   8   5      113.62      146.14     32.87 o 
  -2   8   5     2769.38     2734.91     50.10 o 
   0   8   5       12.08        8.27     27.53 o 
   2   8   5       24.99       36.11     16.36 o 
   4   8   5     1747.23     2011.21     73.84 o 
   6   8   5     2962.93     3020.01     67.53 o 
   8   8   5       40.89       77.06     30.37 o 
  10   8   5     2332.18     2627.11     61.53 o 
  12   8   5      202.79      200.87     62.37 o 
  14   8   5       91.08      107.20     26.47 o 
  16   8   5      559.68      510.39    104.39 o 
 -21   9   5        7.47       -8.01     22.04 o 
 -19   9   5        0.92       -6.34     28.07 o 
 -17   9   5      124.66      102.82     26.71 o 
 -15   9   5        0.77       19.42     14.32 o 
 -13   9   5      376.32      368.34     51.44 o 
 -11   9   5     1033.13     1072.60     46.38 o 
  -9   9   5      135.89      149.65     28.63 o 
  -7   9   5      848.78      874.05     60.68 o 
  -5   9   5     2172.65     2349.18     61.55 o 
  -3   9   5       39.61       69.73     25.61 o 
  -1   9   5       42.08       64.72     15.09 o 
   1   9   5     8481.45     8940.42    154.83 o 
   3   9   5      279.34      308.15     50.81 o 
   5   9   5      124.56      155.07     41.63 o 
   7   9   5      698.00      692.75     74.48 o 
   9   9   5      610.81      627.44    100.24 o 
  11   9   5     1312.02     1591.65     83.46 o 
  13   9   5      781.87      938.53     79.84 o 
  15   9   5       21.91       34.51     18.33 o 
 -20  10   5        3.41        2.45     26.12 o 
 -18  10   5       11.77       52.43     30.04 o 
 -16  10   5      431.70      388.03     82.41 o 
 -14  10   5       73.96       70.79     21.22 o 
 -12  10   5      214.36      191.82     41.11 o 
 -10  10   5      307.02      259.28     43.51 o 
  -8  10   5       48.55       61.30     23.25 o 
  -6  10   5     2020.39     1880.89     46.12 o 
  -4  10   5      507.91      311.92     68.96 o 
  -2  10   5      107.97      110.90     32.96 o 
   0  10   5        8.11       22.22     43.29 o 
   2  10   5      659.16      854.34     83.03 o 
   4  10   5      637.37      625.37    110.38 o 
   6  10   5     1646.75     1915.32     53.44 o 
   8  10   5        0.23       34.86     25.27 o 
  10  10   5       21.85       66.89     22.96 o 
  12  10   5      245.82      210.39     48.38 o 
 -17  11   5      719.37      529.33    118.59 o 
 -15  11   5       34.94       28.16     15.36 o 
 -13  11   5      248.43      326.05     56.67 o 
 -11  11   5       30.14       48.36     27.47 o 
  -9  11   5      222.27      162.80     45.39 o 
  -7  11   5      829.40      914.53     56.31 o 
  -5  11   5        0.00       -1.71     20.85 o 
  -3  11   5     1092.90     1064.06     68.70 o 
  -1  11   5        0.07       74.52     27.06 o 
   1  11   5       75.97      115.57     34.67 o 
   3  11   5      165.52      152.82     43.65 o 
   5  11   5      276.96      268.60     70.68 o 
   7  11   5      198.94      241.47     47.94 o 
   9  11   5       45.67       43.97     27.38 o 
 -14  12   5      208.72      116.07     31.74 o 
 -12  12   5       67.77       69.06     33.60 o 
 -10  12   5       51.37       47.88     26.97 o 
  -8  12   5      430.47      354.75     84.05 o 
  -6  12   5      328.83      332.87     86.57 o 
  -4  12   5      106.34       81.74     28.79 o 
  -2  12   5      112.77      124.88     35.35 o 
   0  12   5       60.96       64.12     25.30 o 
   2  12   5      139.50      151.85     39.13 o 
   4  12   5      370.93      387.09     79.66 o 
   6  12   5       17.39       47.11     26.46 o 
  -7  13   5      153.05      160.63     56.72 o 
  -5  13   5        0.00       30.45     31.45 o 
  -3  13   5       22.42       18.49     29.11 o 
  -1  13   5       37.06       41.73     25.09 o 
   1  13   5      174.83      119.68     29.73 o 
 -28   0   6      531.36      478.90    256.86 o 
 -26   0   6       12.01       43.73     40.59 o 
 -24   0   6      282.00      257.74     92.19 o 
 -22   0   6      786.71      937.06     70.28 o 
 -20   0   6      460.25      441.31    209.83 o 
 -18   0   6     2203.27     2472.49    102.37 o 
 -16   0   6     3482.25     3719.85    113.98 o 
 -14   0   6     5897.96     6177.02    128.38 o 
 -12   0   6     3281.99     3527.00    105.76 o 
 -10   0   6     2832.32     2883.85     61.09 o 
  -8   0   6    12150.19    11876.60    180.38 o 
  -6   0   6      212.58      224.56     12.97 o 
  -4   0   6     5920.19     5381.53     41.77 o 
  -2   0   6    24922.77    22710.29    267.72 o 
   0   0   6     4543.99     4416.80     39.31 o 
   2   0   6      508.08      580.80     23.99 o 
   4   0   6      101.05      137.35     20.76 o 
   6   0   6     1362.11     1666.88     36.89 o 
   8   0   6      121.16      100.39     25.22 o 
  10   0   6     4420.71     4323.08    154.16 o 
  12   0   6     1661.75     1679.76     61.29 o 
  14   0   6       95.52      126.73     30.07 o 
  16   0   6       34.02        1.65     21.08 o 
  18   0   6        0.48       43.15     16.43 o 
  20   0   6      573.02      390.82     87.91 o 
 -27   1   6      126.04      208.05     63.08 o 
 -25   1   6      580.51      529.26    133.46 o 
 -23   1   6      248.74      231.84     60.79 o 
 -21   1   6      109.23      105.78     43.14 o 
 -19   1   6     1436.42     1493.55     56.83 o 
 -17   1   6       32.98       29.13     29.07 o 
 -15   1   6     2432.21     2515.46     56.68 o 
 -13   1   6    18664.67    19103.98    354.67 o 
 -11   1   6     1739.65     1716.32     36.17 o 
  -9   1   6      353.15      313.84     10.65 o 
  -7   1   6     1090.67      793.76     12.88 o 
  -5   1   6     4919.72     4794.04     41.78 o 
  -3   1   6     2800.18     2677.32     25.66 o 
  -1   1   6     6791.74     6171.06     58.90 o 
   1   1   6     2411.24     2216.59     29.12 o 
   3   1   6     8647.35     9166.03     82.24 o 
   5   1   6     4035.80     4351.33     41.34 o 
   7   1   6        0.16        7.68      9.23 o 
   9   1   6     1424.57     1474.05     49.10 o 
  11   1   6     1267.64     1247.15     48.86 o 
  13   1   6     3588.23     3784.68     55.90 o 
  15   1   6       13.69       34.98     13.06 o 
  17   1   6       78.84       73.78     18.12 o 
  19   1   6      600.16      412.57     67.64 o 
 -28   2   6       34.21       49.46     44.55 o 
 -26   2   6      656.52      532.74    109.58 o 
 -24   2   6       12.23       55.92     25.12 o 
 -22   2   6       28.10       13.31     53.21 o 
 -20   2   6      582.55      581.74    124.63 o 
 -18   2   6      230.34      306.48     46.04 o 
 -16   2   6       20.94       38.07     14.95 o 
 -14   2   6      765.54      943.32     60.89 o 
 -12   2   6     1570.13     1555.86     46.77 o 
 -10   2   6      218.37      283.92     14.64 o 
  -8   2   6     3289.45     3374.23     28.31 o 
  -6   2   6     5147.05     5622.89     49.07 o 
  -4   2   6      329.41      312.63      7.71 o 
  -2   2   6     8477.94     8591.95     62.67 o 
   0   2   6      216.72      191.37      9.42 o 
   2   2   6        5.49       21.14      7.32 o 
   4   2   6     3432.74     3473.51     48.33 o 
   6   2   6       62.31       60.27     13.51 o 
   8   2   6       26.80       42.41     12.94 o 
  10   2   6        0.45       16.45     13.81 o 
  12   2   6      178.09      240.95     26.26 o 
  14   2   6      494.45      398.58     53.52 o 
  16   2   6        3.23       34.14     14.60 o 
  18   2   6      262.83      247.12     36.35 o 
  20   2   6      633.35      808.38     61.61 o 
 -27   3   6        0.18       13.17     42.63 o 
 -25   3   6        8.05       41.14     25.43 o 
 -23   3   6      588.02      664.17    152.35 o 
 -21   3   6       24.22       31.13     70.84 o 
 -19   3   6       82.67       44.61     14.06 o 
 -17   3   6        1.16        3.96     23.00 o 
 -15   3   6        5.95       18.35      9.94 o 
 -13   3   6      856.63      785.39     24.70 o 
 -11   3   6      193.82      180.60     20.27 o 
  -9   3   6     2086.43     2196.06     52.96 o 
  -7   3   6      221.90      216.25     26.37 o 
  -5   3   6    10914.32    10571.03     80.26 o 
  -3   3   6     8998.78     9278.96    104.99 o 
  -1   3   6     2197.35     2174.12     25.39 o 
   1   3   6     3420.98     3299.34     52.94 o 
   3   3   6      720.90      818.16     22.96 o 
   5   3   6      617.85      644.00     20.94 o 
   7   3   6     1762.87     1695.10     59.88 o 
   9   3   6     1037.46     1100.49     35.84 o 
  11   3   6     1246.62     1362.56     51.42 o 
  13   3   6      141.65       83.26     18.46 o 
  15   3   6      180.57      146.74     24.14 o 
  17   3   6       85.93      104.25     22.72 o 
  19   3   6      490.45      450.72     79.88 o 
 -26   4   6      118.73      135.07     38.82 o 
 -24   4   6      224.49      224.07     46.48 o 
 -22   4   6       69.27       42.55     28.05 o 
 -20   4   6      232.09      212.57     46.80 o 
 -18   4   6       89.18       62.56     33.00 o 
 -16   4   6       86.54       88.43     29.48 o 
 -14   4   6      330.90      311.68     47.40 o 
 -12   4   6      396.38      443.19     34.73 o 
 -10   4   6      873.15      907.77     30.27 o 
  -8   4   6     6839.64     7355.26     78.85 o 
  -6   4   6     5351.02     5685.06     60.41 o 
  -4   4   6    10322.60    10723.09    122.37 o 
  -2   4   6     8553.35     8491.66    119.33 o 
   0   4   6     1122.63     1092.79     52.63 o 
   2   4   6      568.73      591.75     21.42 o 
   4   4   6    13046.33    14153.55    179.25 o 
   6   4   6        2.98       26.10     18.35 o 
   8   4   6      472.99      405.24     48.81 o 
  10   4   6      419.72      464.08     43.71 o 
  12   4   6      168.03      157.14     33.80 o 
  14   4   6      219.62      227.51     36.05 o 
  16   4   6       10.14       26.21     15.11 o 
  18   4   6       65.90       58.70     23.93 o 
 -27   5   6        9.03       23.74     35.19 o 
 -25   5   6      234.24      244.95     70.76 o 
 -23   5   6     1029.95     1214.70    139.10 o 
 -21   5   6      349.43      256.38     55.12 o 
 -19   5   6      800.43      976.75    117.82 o 
 -17   5   6     5699.51     5713.19    241.19 o 
 -15   5   6     2577.00     2383.37     69.13 o 
 -13   5   6      233.73      275.30     44.96 o 
 -11   5   6     4358.05     4265.28     59.81 o 
  -9   5   6     1042.28      964.48     37.87 o 
  -7   5   6      208.53      293.43     21.80 o 
  -5   5   6     3262.59     3139.23     37.23 o 
  -3   5   6      170.84      173.86     31.05 o 
  -1   5   6       14.96       25.74     12.41 o 
   1   5   6    11690.42    12323.64    145.72 o 
   3   5   6     2171.02     2360.87     59.10 o 
   5   5   6     1787.78     2062.90     41.84 o 
   7   5   6     1475.57     1348.71     72.48 o 
   9   5   6      422.44      412.75     65.01 o 
  11   5   6      182.14      160.37     29.59 o 
  13   5   6       70.05       26.92     14.94 o 
  15   5   6      319.29      297.81     35.53 o 
  17   5   6      219.68      204.89     42.59 o 
 -26   6   6        1.26       54.34     28.26 o 
 -24   6   6        0.56      -13.97     34.79 o 
 -22   6   6        7.74       24.13     28.08 o 
 -20   6   6      168.45      553.20     54.24 o 
 -18   6   6      364.10      363.14     64.06 o 
 -16   6   6        3.42       38.42     22.31 o 
 -14   6   6       45.01       67.68     31.39 o 
 -12   6   6      249.26      268.06     29.83 o 
 -10   6   6      582.78      599.39     34.42 o 
  -8   6   6      442.79      398.18     29.09 o 
  -6   6   6      195.54      193.53     19.93 o 
  -4   6   6     2404.64     2286.46     35.58 o 
  -2   6   6      423.77      434.46     35.16 o 
   0   6   6     2116.71     2307.62     63.52 o 
   2   6   6      923.83      833.93     44.79 o 
   4   6   6      730.48      686.31     49.37 o 
   6   6   6      711.93      652.75     36.74 o 
   8   6   6      284.04      267.96     59.98 o 
  10   6   6        0.22       27.61     26.10 o 
  12   6   6       17.89       -4.22     21.33 o 
  14   6   6       66.58       92.20     32.90 o 
  16   6   6       84.97      155.36     45.00 o 
 -25   7   6      288.51      297.51     53.84 o 
 -23   7   6      167.01      103.10     40.10 o 
 -21   7   6      648.88      729.75    137.47 o 
 -19   7   6      430.70      379.48     73.36 o 
 -17   7   6       80.92      109.03     24.50 o 
 -15   7   6     1275.48     1375.44     45.12 o 
 -13   7   6     4329.86     4579.24     62.40 o 
 -11   7   6      125.47      139.13     20.01 o 
  -9   7   6     1031.22      991.72     26.30 o 
  -7   7   6     1321.66     1313.95     46.69 o 
  -5   7   6      112.84       90.78     19.73 o 
  -3   7   6      100.69       96.51     25.30 o 
  -1   7   6      180.02      208.67     31.99 o 
   1   7   6       56.78       71.13     30.52 o 
   3   7   6     4136.58     4052.07    106.02 o 
   5   7   6      265.38      243.17     44.47 o 
   7   7   6      443.83      463.10     94.62 o 
   9   7   6       30.46       49.66     21.74 o 
  11   7   6        1.85       31.53     23.18 o 
  13   7   6      504.21      442.43     81.31 o 
  15   7   6       87.45       98.86     27.86 o 
 -22   8   6        0.53      -11.24     53.24 o 
 -20   8   6       21.13       46.13     20.79 o 
 -18   8   6        8.70       37.23     18.90 o 
 -16   8   6      350.42      320.02     47.49 o 
 -14   8   6       47.71       46.99     14.07 o 
 -12   8   6      105.45       99.16     16.10 o 
 -10   8   6      182.93      208.19     28.29 o 
  -8   8   6        3.34       23.03     13.01 o 
  -6   8   6        9.03        7.18     13.95 o 
  -4   8   6     1226.38     1158.70     44.96 o 
  -2   8   6      262.96      344.21     68.35 o 
   0   8   6      662.52      971.28     74.90 o 
   2   8   6     7474.64     8043.02    234.99 o 
   4   8   6      266.85      200.82     40.07 o 
   6   8   6      675.32      699.09     80.24 o 
   8   8   6     1567.06     1603.68     61.26 o 
  10   8   6       28.46       44.24     26.49 o 
  12   8   6       60.66      145.97     32.55 o 
  14   8   6      110.43      131.40     44.43 o 
 -21   9   6      312.73      370.75     89.25 o 
 -19   9   6       36.63       27.31     22.14 o 
 -17   9   6       45.22       27.65     20.52 o 
 -15   9   6      132.99      104.43     25.05 o 
 -13   9   6      410.12      444.33     65.52 o 
 -11   9   6        2.40       -0.03     12.69 o 
  -9   9   6      327.43      280.50     47.38 o 
  -7   9   6        5.68       17.28     32.96 o 
  -5   9   6        1.61        0.79     18.78 o 
  -3   9   6      464.83      430.10     82.30 o 
  -1   9   6      261.57      188.07     44.27 o 
   1   9   6       21.78        7.05     30.40 o 
   3   9   6      821.57      840.90     53.29 o 
   5   9   6        1.21       49.76     26.93 o 
   7   9   6       72.45       87.66     28.11 o 
   9   9   6        1.06       42.31     18.74 o 
  11   9   6      169.97      162.15     40.87 o 
  13   9   6     1558.75     1871.26     74.53 o 
 -20  10   6       12.77        4.59     17.67 o 
 -18  10   6      697.07      745.81     57.69 o 
 -16  10   6       13.94       35.95     19.98 o 
 -14  10   6       18.35       31.67     17.76 o 
 -12  10   6      315.09      243.65     50.34 o 
 -10  10   6       84.17       60.86     22.01 o 
  -8  10   6     1891.79     1845.24     69.97 o 
  -6  10   6      769.79      853.06    108.82 o 
  -4  10   6       40.43       62.11     19.03 o 
  -2  10   6      183.91      141.33     35.51 o 
   0  10   6      569.23      565.46     97.48 o 
   2  10   6      554.06      565.71    106.39 o 
   4  10   6      470.48      469.49    103.14 o 
   6  10   6       71.61       90.24     34.28 o 
   8  10   6      205.77      196.80     46.26 o 
  10  10   6       97.19      101.91     37.32 o 
 -17  11   6      209.32      125.95     47.67 o 
 -15  11   6     1427.97     1513.79     56.62 o 
 -13  11   6       65.62       67.85     31.64 o 
 -11  11   6      563.47      490.22    108.69 o 
  -9  11   6      391.44      394.28     91.60 o 
  -7  11   6      547.01      429.34     84.40 o 
  -5  11   6      218.38      182.35     42.99 o 
  -3  11   6      649.69      771.97    151.68 o 
  -1  11   6       36.06       72.69     26.92 o 
   1  11   6      584.80      574.93    106.04 o 
   3  11   6     2770.60     3201.31     99.31 o 
   5  11   6      831.87      878.70     97.08 o 
   7  11   6      400.22      412.20    119.05 o 
   9  11   6       10.06        9.80     30.41 o 
 -14  12   6      696.68      929.53    107.57 o 
 -12  12   6      138.79      122.31     37.43 o 
 -10  12   6       42.09       69.47     30.56 o 
  -8  12   6       24.94       11.31     33.62 o 
  -6  12   6      288.83      275.52     51.53 o 
  -4  12   6      252.17      190.23     54.72 o 
  -2  12   6        2.78       15.98     27.72 o 
   0  12   6       75.55       68.04     23.68 o 
   2  12   6       47.89       88.49     31.79 o 
   4  12   6      500.28      357.68     83.61 o 
  -7  13   6      157.89      119.42     45.62 o 
  -5  13   6       87.58       81.94     38.44 o 
  -3  13   6        0.00       50.19     33.36 o 
  -1  13   6       59.22       80.08     25.98 o 
 -29   1   7       18.10        7.71     35.34 o 
 -27   1   7       13.04       59.62     28.81 o 
 -25   1   7      120.05      142.75     39.93 o 
 -23   1   7      620.32      397.05     91.76 o 
 -21   1   7      106.52       74.18     27.23 o 
 -19   1   7      543.32      584.17     60.47 o 
 -17   1   7     2638.35     2709.45     75.78 o 
 -15   1   7     1016.84     1047.11     47.93 o 
 -13   1   7      578.33      618.74     24.83 o 
 -11   1   7     5352.52     5510.02     49.45 o 
  -9   1   7       86.61      108.35     11.61 o 
  -7   1   7      966.36      711.46     17.31 o 
  -5   1   7     6169.09     6207.69     52.28 o 
  -3   1   7        4.47        5.46      5.73 o 
  -1   1   7      858.29      915.01     27.39 o 
   1   1   7     4268.52     4332.34     47.94 o 
   3   1   7     4091.33     4224.84     39.14 o 
   5   1   7       48.05       43.77     10.74 o 
   7   1   7      533.64      533.44     29.15 o 
   9   1   7      439.41      473.95     51.96 o 
  11   1   7      117.63      131.59     20.03 o 
  13   1   7      227.82      214.49     25.84 o 
  15   1   7       77.77       89.06     17.00 o 
  17   1   7        7.72       39.08     12.67 o 
  19   1   7       89.67       71.25     18.19 o 
 -28   2   7      234.63      149.55     52.23 o 
 -26   2   7      539.55      412.27     85.18 o 
 -24   2   7       37.51       30.64     34.83 o 
 -22   2   7      249.64      232.81     57.03 o 
 -20   2   7      153.24      141.24     41.94 o 
 -18   2   7      504.39      537.04     28.73 o 
 -16   2   7      127.41      131.70     29.03 o 
 -14   2   7      165.62      143.39     23.61 o 
 -12   2   7       49.67       33.77     11.47 o 
 -10   2   7     1837.68     1985.91     35.96 o 
  -8   2   7      116.98      137.86     15.70 o 
  -6   2   7     9050.46     9449.13    101.01 o 
  -4   2   7        0.05        7.35      4.36 o 
  -2   2   7     1198.58      994.89     15.06 o 
   0   2   7        0.04        6.58      8.46 o 
   2   2   7    12243.35    12732.22    106.81 o 
   4   2   7      620.03      558.43     16.37 o 
   6   2   7       18.64       23.09      6.40 o 
   8   2   7      114.93       99.49     18.15 o 
  10   2   7     1265.20     1349.24     46.34 o 
  12   2   7     1754.92     1603.18     51.68 o 
  14   2   7      178.23      219.79     26.18 o 
  16   2   7       11.65       36.53     12.98 o 
  18   2   7       48.53       74.82     20.67 o 
 -27   3   7        1.99       -9.75     37.79 o 
 -25   3   7      227.78      133.03     32.47 o 
 -23   3   7      114.29      128.69     37.62 o 
 -21   3   7       41.60       64.87     32.27 o 
 -19   3   7      221.88      190.66     19.10 o 
 -17   3   7        1.39       19.70     12.09 o 
 -15   3   7      275.84      291.45     35.37 o 
 -13   3   7       12.53       11.71      8.78 o 
 -11   3   7      220.18      237.56     32.54 o 
  -9   3   7      996.74     1040.72     23.54 o 
  -7   3   7     8054.07     7998.76     66.57 o 
  -5   3   7    10843.98    11221.03    182.74 o 
  -3   3   7     1168.60     1344.13     28.61 o 
  -1   3   7       30.85       30.53      6.89 o 
   1   3   7     2421.35     2676.18     68.08 o 
   3   3   7      342.19      316.27     12.84 o 
   5   3   7       14.06       37.27      7.34 o 
   7   3   7      464.98      410.74     29.12 o 
   9   3   7       69.10       83.77     15.41 o 
  11   3   7     1949.42     1925.12     40.82 o 
  13   3   7     1298.88     1264.53     39.00 o 
  15   3   7      109.95      153.18     23.99 o 
  17   3   7       21.16       29.20     14.91 o 
  19   3   7       39.60       74.32     21.27 o 
 -28   4   7      307.42      307.11    110.14 o 
 -26   4   7       74.43      105.19     46.83 o 
 -24   4   7      677.21      661.50    163.83 o 
 -22   4   7       36.80       19.30     33.30 o 
 -20   4   7      364.51      335.48     58.80 o 
 -18   4   7        3.71      -14.94     35.32 o 
 -16   4   7     5479.32     5885.31    107.68 o 
 -14   4   7      127.03      116.34     37.48 o 
 -12   4   7      448.87      436.79     78.81 o 
 -10   4   7     1965.38     1981.71     47.38 o 
  -8   4   7      154.25      147.56     18.71 o 
  -6   4   7     5749.86     6279.23     59.07 o 
  -4   4   7      833.50     1090.35     34.13 o 
  -2   4   7        7.28        9.64     12.37 o 
   0   4   7        1.30        1.29      5.66 o 
   2   4   7     8857.06     9376.65     72.36 o 
   4   4   7      145.48      115.51     18.46 o 
   6   4   7      189.68      185.42     31.54 o 
   8   4   7     1069.63     1113.83     36.57 o 
  10   4   7      754.39      717.78     46.63 o 
  12   4   7      116.30       99.85     18.61 o 
  14   4   7      398.34      310.18     42.38 o 
  16   4   7       72.90       53.59     20.81 o 
  18   4   7      140.93      147.23     35.20 o 
 -27   5   7        1.37       32.10     37.41 o 
 -25   5   7     1024.80     1015.43    243.72 o 
 -23   5   7     1679.04     1964.61     71.41 o 
 -21   5   7       24.31       55.82     38.71 o 
 -19   5   7     3271.32     3570.62     98.91 o 
 -17   5   7     4971.81     4612.78     75.61 o 
 -15   5   7     3989.19     4052.80     94.15 o 
 -13   5   7     2304.92     2299.52     57.10 o 
 -11   5   7      502.34      598.74     34.71 o 
  -9   5   7      192.48      245.95     14.22 o 
  -7   5   7        7.19       17.41      6.87 o 
  -5   5   7      116.39      114.33     24.36 o 
  -3   5   7      249.49      259.36     42.10 o 
  -1   5   7        9.59       40.93     16.08 o 
   1   5   7      188.92      181.58     31.64 o 
   3   5   7     1122.02     1021.76     37.41 o 
   5   5   7      869.67      842.45     20.20 o 
   7   5   7      678.17      673.22     25.28 o 
   9   5   7      521.55      525.81     35.72 o 
  11   5   7      250.98      279.44     36.42 o 
  13   5   7       15.61       49.75     15.29 o 
  15   5   7      179.78      225.68     43.51 o 
  17   5   7      150.53      113.64     25.00 o 
 -26   6   7      831.23     1138.09     89.52 o 
 -24   6   7       40.13       90.50     27.60 o 
 -22   6   7      610.64      511.99    100.52 o 
 -20   6   7        4.66       21.98     34.87 o 
 -18   6   7     1299.10     1356.51     51.06 o 
 -16   6   7     6189.04     6634.65    124.95 o 
 -14   6   7      966.07      928.04    129.20 o 
 -12   6   7      125.17      113.77     23.59 o 
 -10   6   7      146.76      129.66     16.64 o 
  -8   6   7     1445.78     1467.44     31.53 o 
  -6   6   7      380.12      427.92     18.79 o 
  -4   6   7       17.68       23.14     17.37 o 
  -2   6   7      141.11      130.67     21.77 o 
   0   6   7     2025.24     2137.05     87.21 o 
   2   6   7     3279.90     3507.19     74.06 o 
   4   6   7     2745.98     2600.72     39.91 o 
   6   6   7      661.59      607.91     42.62 o 
   8   6   7       11.70       34.00     22.57 o 
  10   6   7        0.91        4.25     18.67 o 
  12   6   7      611.12      491.31     94.46 o 
  14   6   7      316.94      271.72     41.10 o 
  16   6   7      192.52      166.85     32.33 o 
 -25   7   7       97.39       94.05     25.18 o 
 -23   7   7       54.29       54.33     35.56 o 
 -21   7   7       49.91       85.61     38.94 o 
 -19   7   7       30.86       45.27     23.85 o 
 -17   7   7     2620.98     2649.06     63.92 o 
 -15   7   7     3861.46     4507.34     75.68 o 
 -13   7   7      655.25      676.02     38.32 o 
 -11   7   7       62.45       56.69     19.37 o 
  -9   7   7      301.00      293.62     20.02 o 
  -7   7   7      172.68      126.38     20.52 o 
  -5   7   7       45.33       46.48     20.04 o 
  -3   7   7      220.63      252.19     41.64 o 
  -1   7   7        4.34       -8.12     26.64 o 
   1   7   7     3529.26     3348.51     78.21 o 
   3   7   7     2028.73     1991.13     70.34 o 
   5   7   7      601.36      637.43     54.90 o 
   7   7   7      665.53      634.40     75.75 o 
   9   7   7      168.18      119.91     50.06 o 
  11   7   7       48.83       91.37     26.52 o 
  13   7   7       45.20       69.57     20.32 o 
  15   7   7      111.14       62.66     29.21 o 
 -24   8   7       97.34      104.76     34.40 o 
 -22   8   7      515.26      493.07    128.41 o 
 -20   8   7       10.22       32.84     22.40 o 
 -18   8   7      460.06      406.95     64.97 o 
 -16   8   7       48.87       38.14     15.34 o 
 -14   8   7      751.85      862.65     89.33 o 
 -12   8   7     1246.47     1177.58     40.61 o 
 -10   8   7     1618.61     1632.61     43.41 o 
  -8   8   7        8.40       33.54     11.03 o 
  -6   8   7      328.84      309.44     41.17 o 
  -4   8   7      143.16      113.15     31.33 o 
  -2   8   7      566.80      559.86     46.38 o 
   0   8   7     5005.78     5685.40     90.23 o 
   2   8   7      638.46      659.58     99.46 o 
   4   8   7     1845.64     1938.01     83.12 o 
   6   8   7       55.67       44.41     18.25 o 
   8   8   7       48.09       49.92     19.31 o 
  10   8   7      217.43      288.41     66.79 o 
  12   8   7       75.89       67.31     45.49 o 
  14   8   7      261.29      196.38     71.81 o 
 -21   9   7       34.23       35.19     31.57 o 
 -19   9   7      312.46      410.29     75.98 o 
 -17   9   7        7.23       30.05     21.76 o 
 -15   9   7      159.47      110.51     22.04 o 
 -13   9   7       14.06       23.56     19.23 o 
 -11   9   7      235.51      202.89     32.92 o 
  -9   9   7     2404.91     2607.19     52.98 o 
  -7   9   7      201.48      211.84     38.00 o 
  -5   9   7      785.73      750.85    108.90 o 
  -3   9   7      196.56      217.10     42.14 o 
  -1   9   7      287.78      273.48     42.75 o 
   1   9   7      350.80      329.79     50.07 o 
   3   9   7        3.80       35.94     19.51 o 
   5   9   7        5.03       27.90     23.75 o 
   7   9   7        3.92       42.48     25.90 o 
   9   9   7        0.28       21.47     31.25 o 
  11   9   7      958.30      954.74     66.55 o 
 -20  10   7       35.40       64.07     17.04 o 
 -18  10   7       28.49       54.63     19.66 o 
 -16  10   7      246.08      222.44     42.25 o 
 -14  10   7      413.15      319.30     56.61 o 
 -12  10   7       46.93       43.31     18.26 o 
 -10  10   7      952.51      903.45     43.40 o 
  -8  10   7       68.02       87.15     24.93 o 
  -6  10   7      228.14      232.59     44.27 o 
  -4  10   7        1.00       38.06     24.90 o 
  -2  10   7      402.10      400.80     64.05 o 
   0  10   7      571.95      527.03    101.61 o 
   2  10   7      202.18      203.80     52.18 o 
   4  10   7       10.91       14.63     32.27 o 
   6  10   7     1339.95     1490.14    106.07 o 
   8  10   7        2.16      -12.00     25.81 o 
  10  10   7      388.29      333.33     84.11 o 
 -17  11   7      113.41      143.14     46.81 o 
 -15  11   7     1158.92     1415.87     81.36 o 
 -13  11   7       74.46       72.76     26.42 o 
 -11  11   7        1.29      -16.35     28.10 o 
  -9  11   7      159.22      136.50     36.53 o 
  -7  11   7       49.41       14.10     30.48 o 
  -5  11   7      597.40      510.30    108.40 o 
  -3  11   7      281.43      305.41     63.81 o 
  -1  11   7        6.95       28.30     30.18 o 
   1  11   7      167.96      146.07     35.80 o 
   3  11   7      417.63      450.00     86.55 o 
   5  11   7      146.44      187.91     42.81 o 
   7  11   7      635.10      915.15    108.54 o 
 -12  12   7      150.98      219.30     55.37 o 
 -10  12   7      331.04      329.01     85.07 o 
  -8  12   7       76.65       56.70     34.87 o 
  -6  12   7       12.15       35.72     17.80 o 
  -4  12   7      174.89      103.55     37.98 o 
  -2  12   7      356.02      249.45     76.15 o 
   0  12   7       74.97      100.89     38.04 o 
   2  12   7      325.56      348.39     73.32 o 
   4  12   7      427.23      477.87     95.95 o 
 -28   0   8        0.06       43.57     27.74 o 
 -26   0   8       36.93       51.41     39.03 o 
 -24   0   8      385.75      287.88     99.57 o 
 -22   0   8      112.08       68.34     33.07 o 
 -20   0   8       20.25       62.54     29.00 o 
 -18   0   8     1506.36     1552.62     76.03 o 
 -16   0   8    13608.33    14173.99    401.40 o 
 -14   0   8     3513.93     3777.16    245.75 o 
 -12   0   8     2041.77     2258.65     51.52 o 
 -10   0   8     3039.23     2988.18     51.94 o 
  -8   0   8    19585.42    20598.50    285.35 o 
  -6   0   8     5338.59     5207.29     47.37 o 
  -4   0   8     1488.42     1438.65     41.13 o 
  -2   0   8    11402.30    11286.89    201.16 o 
   0   0   8      294.56      262.42     15.19 o 
   2   0   8     4846.61     5114.83     85.77 o 
   4   0   8     7049.13     7561.14     76.56 o 
   6   0   8      621.01      578.36     38.79 o 
   8   0   8      252.24      323.15     52.75 o 
  10   0   8     8909.47     9572.66    157.65 o 
  12   0   8      594.99      686.05     50.69 o 
  14   0   8      341.26      353.08     57.99 o 
  16   0   8        2.13       43.40     18.03 o 
  18   0   8      203.07      195.27     61.05 o 
 -29   1   8       19.89       32.20     29.00 o 
 -27   1   8        5.90      -24.36     77.27 o 
 -25   1   8      773.98      769.26     90.20 o 
 -23   1   8      213.87      281.07     80.97 o 
 -21   1   8      211.91      205.74     42.74 o 
 -19   1   8      959.79     1051.87     46.91 o 
 -17   1   8      809.31      854.05     34.77 o 
 -15   1   8      191.03      211.95     25.16 o 
 -13   1   8     1971.26     2024.66     33.58 o 
 -11   1   8      867.32      938.34     19.13 o 
  -9   1   8      529.39      599.58     20.13 o 
  -7   1   8     3572.93     3646.78     37.68 o 
  -5   1   8      875.31      865.96     20.41 o 
  -3   1   8      522.78      527.67     13.34 o 
  -1   1   8      783.42      848.78     39.49 o 
   1   1   8     1393.85     1301.08     25.77 o 
   3   1   8      251.69      240.64     22.68 o 
   5   1   8      935.75      811.70     28.87 o 
   7   1   8      192.58      152.84     19.22 o 
   9   1   8      742.56      767.23     56.38 o 
  11   1   8     5775.32     6083.17     81.36 o 
  13   1   8      486.98      401.75     46.57 o 
  15   1   8      148.57      148.73     28.51 o 
  17   1   8       50.08       72.82     18.07 o 
 -28   2   8       44.06       74.11     35.39 o 
 -26   2   8        0.04        0.15     63.32 o 
 -24   2   8      868.93      795.38    138.35 o 
 -22   2   8        2.09       24.80     30.41 o 
 -20   2   8      114.75      130.49     65.44 o 
 -18   2   8      543.74      558.90     42.00 o 
 -16   2   8      935.13     1007.24     33.76 o 
 -14   2   8        8.39       17.51     12.35 o 
 -12   2   8        4.75        2.81      7.60 o 
 -10   2   8     8919.24     8728.70     69.76 o 
  -8   2   8     1443.59     1357.61     21.70 o 
  -6   2   8      656.30      591.43     24.23 o 
  -4   2   8     4636.84     4566.48     39.96 o 
  -2   2   8     3253.43     3371.10     61.01 o 
   0   2   8     1687.50     1783.32     29.97 o 
   2   2   8       92.59       83.16      9.18 o 
   4   2   8     1985.22     1966.81     37.81 o 
   6   2   8       39.21       46.31     12.31 o 
   8   2   8     1574.09     1529.10     33.40 o 
  10   2   8     2725.63     2891.18     58.11 o 
  12   2   8      823.37      986.18     45.57 o 
  14   2   8      193.45      166.75     27.26 o 
  16   2   8       68.40       60.82     13.82 o 
  18   2   8      198.55      181.55     34.09 o 
 -27   3   8       27.26       36.99     27.65 o 
 -25   3   8      273.83      273.18     96.00 o 
 -23   3   8      217.77      218.31     39.79 o 
 -21   3   8       86.33       79.67     25.26 o 
 -19   3   8      245.77      204.72     49.30 o 
 -17   3   8      150.63      151.41     24.96 o 
 -15   3   8      144.96      189.76     26.28 o 
 -13   3   8      225.05      271.61     35.89 o 
 -11   3   8     2364.16     2383.60     29.17 o 
  -9   3   8      526.30      528.45     16.37 o 
  -7   3   8    19245.18    19065.63    151.76 o 
  -5   3   8     3721.13     3936.72     33.70 o 
  -3   3   8     1577.43     1593.32     26.08 o 
  -1   3   8     1264.44     1158.86     32.55 o 
   1   3   8     1182.10     1269.85     21.30 o 
   3   3   8      195.83      209.19     15.92 o 
   5   3   8      579.20      566.21     21.02 o 
   7   3   8      163.79      191.18     27.74 o 
   9   3   8     1052.56     1245.44     32.09 o 
  11   3   8     1505.53     1563.79     54.32 o 
  13   3   8       44.07       28.14     13.21 o 
  15   3   8       32.31       34.79     12.25 o 
  17   3   8       74.85       65.24     13.86 o 
 -28   4   8       23.32       47.12     34.09 o 
 -26   4   8     1542.69     1708.70    262.87 o 
 -24   4   8     1570.86     1790.45     82.98 o 
 -22   4   8      178.31      194.23     77.05 o 
 -20   4   8      214.76      122.37     30.61 o 
 -18   4   8     1351.04     1399.58     54.94 o 
 -16   4   8       34.89       41.82     19.70 o 
 -14   4   8       54.59       48.02     17.85 o 
 -12   4   8      499.77      493.37     21.92 o 
 -10   4   8     1187.89     1264.52     27.27 o 
  -8   4   8      389.93      402.42     20.23 o 
  -6   4   8    16850.22    17948.02    141.41 o 
  -4   4   8      635.36      564.78     31.38 o 
  -2   4   8     3027.43     3185.46     50.59 o 
   0   4   8        6.07       16.52     12.28 o 
   2   4   8       37.79       37.82     10.12 o 
   4   4   8     5778.74     5941.65     70.84 o 
   6   4   8       34.17       45.60     13.01 o 
   8   4   8      688.72      601.46     26.98 o 
  10   4   8     4116.50     3929.27     65.47 o 
  12   4   8        1.21       26.31     11.75 o 
  14   4   8      140.70       99.85     26.26 o 
  16   4   8       42.75       43.37     16.48 o 
 -27   5   8      194.79      181.90     76.18 o 
 -25   5   8     1594.97     2015.36    274.34 o 
 -23   5   8     2296.00     2737.77     96.50 o 
 -21   5   8        0.67       19.80     24.71 o 
 -19   5   8      560.68      591.46     89.55 o 
 -17   5   8     3789.75     4042.20     61.27 o 
 -15   5   8     2066.43     2072.29     58.07 o 
 -13   5   8      142.62      122.65     24.73 o 
 -11   5   8      903.44      733.38     44.69 o 
  -9   5   8      724.83      708.41     24.41 o 
  -7   5   8     2505.28     2506.98     40.69 o 
  -5   5   8      588.43      529.54     26.54 o 
  -3   5   8      165.80      137.39     18.34 o 
  -1   5   8     2404.50     2615.47     53.20 o 
   1   5   8     1073.51     1051.83     22.19 o 
   3   5   8     1808.51     1921.37     30.53 o 
   5   5   8     1366.43     1359.48     28.53 o 
   7   5   8      138.89       85.92     23.14 o 
   9   5   8     2876.36     2874.62     64.15 o 
  11   5   8       72.44       93.66     22.36 o 
  13   5   8        4.25       26.32     19.17 o 
  15   5   8       88.81       63.04     18.75 o 
 -26   6   8      332.66      246.47     98.26 o 
 -24   6   8       93.63       72.76     47.49 o 
 -22   6   8      634.31      579.09    137.37 o 
 -20   6   8      169.40      186.45     53.45 o 
 -18   6   8      882.95      824.52     56.59 o 
 -16   6   8       43.97       45.90     26.48 o 
 -14   6   8      907.78      793.27     57.00 o 
 -12   6   8       75.63       62.84     17.19 o 
 -10   6   8        5.91       16.18      7.31 o 
  -8   6   8        5.33        5.26      6.68 o 
  -6   6   8        9.11       30.39     12.54 o 
  -4   6   8        2.07       11.73     15.98 o 
  -2   6   8       97.90       81.10     17.89 o 
   0   6   8     4025.85     4450.93    102.25 o 
   2   6   8       30.40       57.59     19.28 o 
   4   6   8     1113.42     1033.75     23.34 o 
   6   6   8       41.03       18.19     15.29 o 
   8   6   8        9.43        7.92      9.06 o 
  10   6   8       23.94       29.90     23.00 o 
  12   6   8       13.37       24.41     16.28 o 
  14   6   8       50.86       71.57     25.55 o 
 -25   7   8       16.70       81.97     31.23 o 
 -23   7   8       70.71       52.48     14.09 o 
 -21   7   8      329.36      318.56     95.69 o 
 -19   7   8      268.32      145.42     41.42 o 
 -17   7   8      242.22      145.70     36.57 o 
 -15   7   8        4.44       38.96     23.73 o 
 -13   7   8      217.00      158.43     25.51 o 
 -11   7   8      100.11       55.98     17.48 o 
  -9   7   8      588.85      532.26     29.14 o 
  -7   7   8      857.19      848.56     20.55 o 
  -5   7   8      997.66      934.68     32.43 o 
  -3   7   8     3521.86     3599.71    126.42 o 
  -1   7   8     4229.57     4351.52     85.21 o 
   1   7   8      429.46      389.25     66.93 o 
   3   7   8     3403.47     3746.89    108.94 o 
   5   7   8       84.64       62.50     24.06 o 
   7   7   8       16.54       19.51     17.40 o 
   9   7   8      528.56      444.63     87.89 o 
  11   7   8       83.74       66.17     43.59 o 
  13   7   8       19.25       45.76     16.55 o 
 -24   8   8        1.33      -20.05     20.60 o 
 -22   8   8      207.63      140.31     38.81 o 
 -20   8   8        0.00        6.34     15.84 o 
 -18   8   8       32.41       40.45     22.54 o 
 -16   8   8       17.51       25.50     16.25 o 
 -14   8   8      100.38      106.54     22.03 o 
 -12   8   8      685.01      743.93     48.97 o 
 -10   8   8        9.91       48.26     17.75 o 
  -8   8   8     1347.35     1220.18     59.83 o 
  -6   8   8      185.20      174.09     43.52 o 
  -4   8   8       54.82       34.41     38.22 o 
  -2   8   8        6.61       42.09     20.93 o 
   0   8   8     3478.15     3640.37    106.93 o 
   2   8   8      131.75      126.52     24.94 o 
   4   8   8       81.55       86.13     18.26 o 
   6   8   8      144.84      123.57     37.55 o 
   8   8   8      334.20      332.55     45.28 o 
  10   8   8     1803.93     2100.67     54.06 o 
  12   8   8      498.42      370.36     91.40 o 
 -21   9   8      133.79       89.81     22.76 o 
 -19   9   8        1.24       -4.80     15.20 o 
 -17   9   8       17.92       38.52     22.37 o 
 -15   9   8       22.24       37.07     11.87 o 
 -13   9   8       25.01       47.69     13.86 o 
 -11   9   8      160.78      151.10     29.27 o 
  -9   9   8      954.80     1132.38     55.17 o 
  -7   9   8      155.41      160.47     35.88 o 
  -5   9   8      906.98      886.15     48.69 o 
  -3   9   8      174.90      274.55     46.41 o 
  -1   9   8      511.28      403.66     63.05 o 
   1   9   8      326.73      393.01     62.67 o 
   3   9   8     1214.68     1321.36    119.71 o 
   5   9   8      208.32      178.20     56.05 o 
   7   9   8      416.86      485.64    119.66 o 
   9   9   8       27.17       44.01     25.20 o 
  11   9   8      370.80      295.02     80.02 o 
 -20  10   8      373.39      278.15     79.44 o 
 -18  10   8       97.58       91.95     22.15 o 
 -16  10   8      126.97      105.53     27.73 o 
 -14  10   8        6.05       38.48     22.05 o 
 -12  10   8      172.54      138.62     39.41 o 
 -10  10   8       22.20       22.66     10.73 o 
  -8  10   8     1683.08     1561.77     80.30 o 
  -6  10   8      112.85      101.66     38.15 o 
  -4  10   8       76.63       79.40     35.19 o 
  -2  10   8     1038.52     1061.01     75.77 o 
   0  10   8      132.18      146.83     42.82 o 
   2  10   8       62.65      100.88     27.12 o 
   4  10   8       13.36       37.31     20.91 o 
   6  10   8       11.59       15.71     14.73 o 
   8  10   8       29.03       12.29     26.07 o 
 -17  11   8        9.75       31.64     40.38 o 
 -15  11   8      273.89      256.03     58.15 o 
 -13  11   8       79.83       95.01     35.71 o 
 -11  11   8      299.30      264.17     80.23 o 
  -9  11   8      320.68      292.14     72.11 o 
  -7  11   8      623.83      561.40    141.40 o 
  -5  11   8      221.59      150.73     59.77 o 
  -3  11   8      205.88      183.01     48.37 o 
  -1  11   8      764.51      592.54    127.67 o 
   1  11   8      414.49      500.00     49.81 o 
   3  11   8       96.25      101.33     27.11 o 
   5  11   8       22.48       51.64     32.96 o 
 -12  12   8      142.84      142.39     29.94 o 
 -10  12   8       36.85       62.12     24.95 o 
  -8  12   8       61.31       51.05     29.05 o 
  -6  12   8       36.97       73.43     35.93 o 
  -4  12   8       12.90      -10.52     37.61 o 
  -2  12   8       31.69        2.28     34.21 o 
   0  12   8      384.15      403.23     93.13 o 
   2  12   8       57.82      124.71     36.67 o 
 -29   1   9       32.82       61.03     39.06 o 
 -27   1   9      421.07      324.46    105.48 o 
 -25   1   9        1.20       20.96     31.29 o 
 -23   1   9       22.04       63.99     17.50 o 
 -21   1   9       50.91       32.76     25.19 o 
 -19   1   9        9.34        4.65     15.51 o 
 -17   1   9     2320.99     2339.31     53.27 o 
 -15   1   9       47.57       52.45     15.23 o 
 -13   1   9        5.01       18.47     13.86 o 
 -11   1   9     1742.06     1693.99     29.23 o 
  -9   1   9     2132.15     2017.23     30.72 o 
  -7   1   9     1588.01     1737.95     28.01 o 
  -5   1   9     1222.19     1068.62     27.86 o 
  -3   1   9      600.35      604.50     14.66 o 
  -1   1   9       31.09       25.15      4.61 o 
   1   1   9       32.70       22.54      9.36 o 
   3   1   9      515.36      591.44     19.71 o 
   5   1   9     1543.80     1513.28     31.83 o 
   7   1   9       69.95       51.57     13.20 o 
   9   1   9     2231.37     2291.87     43.11 o 
  11   1   9      943.71     1116.94     37.85 o 
  13   1   9      104.78      112.41     23.37 o 
  15   1   9        2.75       20.12     11.60 o 
  17   1   9      225.46      175.06     38.56 o 
 -28   2   9      424.10      413.28     92.85 o 
 -26   2   9       65.48       56.20     37.62 o 
 -24   2   9        4.14       14.03     17.19 o 
 -22   2   9       16.09       36.99     20.21 o 
 -20   2   9        7.22       29.32     26.81 o 
 -18   2   9      184.51      185.34     37.90 o 
 -16   2   9      283.82      234.06     37.26 o 
 -14   2   9      326.53      389.91     27.49 o 
 -12   2   9       46.97       34.66     11.27 o 
 -10   2   9     9645.94    10341.20     85.38 o 
  -8   2   9     8140.17     8975.87     82.58 o 
  -6   2   9      111.80      110.05      7.58 o 
  -4   2   9     2429.08     2617.46     53.19 o 
  -2   2   9      199.25      159.42     17.94 o 
   0   2   9     1279.98     1172.12     19.57 o 
   2   2   9     2432.10     2643.82     33.91 o 
   4   2   9       15.80       20.83     12.18 o 
   6   2   9       77.32       61.00     17.71 o 
   8   2   9     4821.14     5120.52     82.05 o 
  10   2   9     2776.91     2879.29     59.96 o 
  12   2   9       13.23       41.16     12.76 o 
  14   2   9       71.84       40.44     11.42 o 
  16   2   9       14.10       18.82     14.59 o 
 -29   3   9        6.02       66.01     38.29 o 
 -27   3   9      263.84      194.35     72.05 o 
 -25   3   9       64.70       81.33     38.84 o 
 -23   3   9       81.53       82.02     36.51 o 
 -21   3   9       22.94       16.03     22.76 o 
 -19   3   9     2712.96     2815.41     62.02 o 
 -17   3   9     1122.38     1073.47     29.79 o 
 -15   3   9       20.84       32.04     10.70 o 
 -13   3   9      643.74      703.58     50.77 o 
 -11   3   9     4755.24     4788.15     42.46 o 
  -9   3   9    41732.80    45003.09    320.64 o 
  -7   3   9     2021.16     2053.75     27.25 o 
  -5   3   9     2283.21     2278.49     30.84 o 
  -3   3   9      520.39      536.36     15.60 o 
  -1   3   9     1145.33     1193.96     24.93 o 
   1   3   9      946.18      950.03     20.54 o 
   3   3   9      471.43      538.12     20.53 o 
   5   3   9       11.61       31.94     12.32 o 
   7   3   9      286.88      255.25     33.18 o 
   9   3   9     3975.68     3907.67     61.39 o 
  11   3   9      278.52      218.35     35.46 o 
  13   3   9       49.13       49.05     14.90 o 
  15   3   9      220.59      220.43     48.05 o 
 -28   4   9     1124.15     1436.38     77.54 o 
 -26   4   9     2499.77     2930.20    148.73 o 
 -24   4   9      881.67      922.53    196.21 o 
 -22   4   9      756.49      795.56    110.44 o 
 -20   4   9        1.70       20.30     23.71 o 
 -18   4   9      761.36      797.79     38.52 o 
 -16   4   9       51.73       23.61     22.78 o 
 -14   4   9     1023.29     1067.36     64.29 o 
 -12   4   9      674.05      613.94     43.96 o 
 -10   4   9     4370.71     4633.83     53.18 o 
  -8   4   9    20566.65    22455.24    349.01 o 
  -6   4   9        0.25        8.83      6.10 o 
  -4   4   9      174.84      162.24     14.10 o 
  -2   4   9      194.58      172.39     10.72 o 
   0   4   9       46.91       48.08     10.00 o 
   2   4   9      847.98      906.25     25.41 o 
   4   4   9       29.84       37.91      9.85 o 
   6   4   9      314.40      329.44     38.11 o 
   8   4   9      325.34      268.31     30.13 o 
  10   4   9      542.40      488.85     51.38 o 
  12   4   9      600.38      544.90     48.87 o 
  14   4   9       91.79       75.42     17.36 o 
  16   4   9      457.77      444.85     91.49 o 
 -27   5   9     1041.17     1094.12    145.36 o 
 -25   5   9        2.80       25.12     38.24 o 
 -23   5   9      299.73      261.57     68.93 o 
 -21   5   9        7.37       23.30     40.67 o 
 -19   5   9     9759.93    11369.82    188.26 o 
 -17   5   9       42.70       60.43     23.58 o 
 -15   5   9        3.88       -0.54     18.75 o 
 -13   5   9     2740.83     2737.31     51.88 o 
 -11   5   9      729.35      708.26     26.78 o 
  -9   5   9       83.99       66.70     13.59 o 
  -7   5   9       53.68       91.82     13.51 o 
  -5   5   9      157.39      132.49     20.69 o 
  -3   5   9      187.39      173.68     24.43 o 
  -1   5   9       93.91       76.53     13.03 o 
   1   5   9     2978.67     3138.89     56.55 o 
   3   5   9      248.46      220.65     20.51 o 
   5   5   9      386.16      349.26     50.68 o 
   7   5   9      818.61      809.11     42.20 o 
   9   5   9       48.45       35.78     10.90 o 
  11   5   9       54.91       81.69     24.88 o 
  13   5   9      114.83       91.75     20.40 o 
  15   5   9      601.24      587.71    115.21 o 
 -26   6   9     2769.16     3596.06    240.54 o 
 -24   6   9      264.23      271.52     85.31 o 
 -22   6   9     1526.51     1658.90    183.60 o 
 -20   6   9       10.03       68.06     27.18 o 
 -18   6   9      836.63      858.27     49.69 o 
 -16   6   9     1257.53     1228.37     57.21 o 
 -14   6   9      692.30      682.31     27.61 o 
 -12   6   9      368.76      299.41     42.71 o 
 -10   6   9      555.04      483.30     38.89 o 
  -8   6   9       86.30       66.64     18.16 o 
  -6   6   9      349.07      340.93     41.85 o 
  -4   6   9     3010.71     3057.06     52.37 o 
  -2   6   9        0.32        3.10     20.86 o 
   0   6   9      608.27      581.60     47.79 o 
   2   6   9       12.79        5.83     13.62 o 
   4   6   9      700.55      704.69     54.19 o 
   6   6   9        8.66       24.40     13.38 o 
   8   6   9       13.49        8.89     21.58 o 
  10   6   9        1.05       13.15     17.36 o 
  12   6   9      194.80      166.75     36.26 o 
  14   6   9       34.58       63.76     28.02 o 
 -25   7   9      279.05      301.85     60.64 o 
 -23   7   9        7.71       40.10     20.84 o 
 -21   7   9      153.45      185.76     36.68 o 
 -19   7   9      185.94      230.91     36.80 o 
 -17   7   9        1.98        2.99     54.93 o 
 -15   7   9     1229.70     1211.76     51.00 o 
 -13   7   9     1067.13     1118.08     67.39 o 
 -11   7   9      132.78      127.95     22.29 o 
  -9   7   9       25.17       25.85     16.80 o 
  -7   7   9      984.70      965.89     77.22 o 
  -5   7   9      105.55       93.94     27.81 o 
  -3   7   9      567.82      636.10     72.33 o 
  -1   7   9     1076.65     1130.22     47.46 o 
   1   7   9       30.00       22.82     15.94 o 
   3   7   9      235.51      240.67     37.84 o 
   5   7   9      312.17      242.30     43.28 o 
   7   7   9       19.21       34.79     21.84 o 
   9   7   9       80.01       61.31     29.72 o 
  11   7   9      196.98      191.81     40.36 o 
  13   7   9       15.94       33.13     20.58 o 
 -24   8   9       71.29       46.99     20.05 o 
 -22   8   9        0.58       41.26     22.59 o 
 -20   8   9      537.72      477.20     86.87 o 
 -18   8   9     1204.52     1425.30     84.43 o 
 -16   8   9      857.49      901.85     44.63 o 
 -14   8   9       20.99       42.70     15.79 o 
 -12   8   9     3599.43     3451.68     79.47 o 
 -10   8   9       27.49       25.67     14.56 o 
  -8   8   9        8.58       45.13     17.10 o 
  -6   8   9     1404.30     1325.53     83.69 o 
  -4   8   9      167.18      172.70     40.59 o 
  -2   8   9      450.15      605.88     53.38 o 
   0   8   9      173.22      174.08     33.31 o 
   2   8   9        2.99      -21.06     23.30 o 
   4   8   9       39.32       24.48     38.54 o 
   6   8   9       10.41       22.89     22.76 o 
   8   8   9      148.49      116.81     26.51 o 
  10   8   9        4.38       26.70     17.44 o 
 -21   9   9       43.73       31.24     16.55 o 
 -19   9   9       10.98       46.42     23.02 o 
 -17   9   9      136.60      197.25     40.76 o 
 -15   9   9       48.67       27.80     20.75 o 
 -13   9   9      224.76      201.03     29.23 o 
 -11   9   9      546.09      412.32     56.97 o 
  -9   9   9      113.80       72.59     28.49 o 
  -7   9   9       51.06       62.85     18.57 o 
  -5   9   9      266.27      210.57     44.51 o 
  -3   9   9        4.73       19.28     37.79 o 
  -1   9   9       16.20        9.30     41.84 o 
   1   9   9       86.88       53.60     19.88 o 
   3   9   9        7.89       49.34     26.57 o 
   5   9   9        2.44       19.60     19.49 o 
   7   9   9      235.74      263.21     48.40 o 
   9   9   9       69.65       51.23     45.97 o 
 -20  10   9        0.45       29.83     26.45 o 
 -18  10   9       86.59       48.13     26.37 o 
 -16  10   9       53.89       62.26     16.99 o 
 -14  10   9      343.71      361.13     85.74 o 
 -12  10   9      168.09      150.75     45.96 o 
 -10  10   9       49.52       56.23     20.24 o 
  -8  10   9      777.74      800.11     67.52 o 
  -6  10   9      237.67      162.17     35.62 o 
  -4  10   9      295.39      273.87     57.17 o 
  -2  10   9       32.77      104.26     32.27 o 
   0  10   9      304.41      304.30     48.68 o 
   2  10   9        2.22       25.38     23.14 o 
   4  10   9        9.38       78.77     29.45 o 
   6  10   9      577.66      640.43     85.16 o 
 -17  11   9       18.89       69.15     22.56 o 
 -15  11   9      194.23       93.15     36.00 o 
 -13  11   9        3.32      -11.75     17.21 o 
 -11  11   9      106.20      119.42     30.20 o 
  -9  11   9      135.10       97.21     32.81 o 
  -7  11   9      120.43       47.12     23.53 o 
  -5  11   9       61.95       99.24     28.44 o 
  -3  11   9        5.19       25.62     47.42 o 
  -1  11   9       12.61        3.80     20.49 o 
   1  11   9      260.47      219.98     56.33 o 
   3  11   9      104.64       93.68     37.58 o 
 -12  12   9      372.10      340.11    104.97 o 
 -10  12   9      105.62      113.41     38.75 o 
  -8  12   9      185.66      264.10     62.30 o 
  -6  12   9       64.10       32.64     18.38 o 
  -4  12   9       48.70       39.77     19.27 o 
  -2  12   9     1313.96     1556.80    133.28 o 
 -28   0  10      761.77      542.23    237.63 o 
 -26   0  10       42.00       55.17     39.81 o 
 -24   0  10      180.64      160.68    101.42 o 
 -22   0  10       58.62       23.04     22.10 o 
 -20   0  10      547.52      518.52    176.14 o 
 -18   0  10      819.89      815.33    172.92 o 
 -16   0  10      244.85      287.55     81.53 o 
 -14   0  10     1368.00     1372.59    182.70 o 
 -12   0  10      757.75      712.17     20.20 o 
 -10   0  10     8281.55     8899.50    100.69 o 
  -8   0  10       44.34       36.80      8.78 o 
  -6   0  10     1479.00     1251.76     33.08 o 
  -4   0  10     1428.38     1589.95     53.83 o 
  -2   0  10        7.66        3.63     22.20 o 
   0   0  10    18131.29    19415.25    212.96 o 
   2   0  10      192.24      221.98     26.65 o 
   4   0  10     1046.98      984.18     56.28 o 
   6   0  10      518.89      582.85     28.61 o 
   8   0  10      142.11      123.94     19.17 o 
  10   0  10     4505.52     4786.60    141.38 o 
  12   0  10      289.29      289.14     57.59 o 
  14   0  10      460.40      483.39     67.43 o 
  16   0  10      177.28      252.42     86.72 o 
 -29   1  10      125.97       85.12     63.25 o 
 -27   1  10     1460.79     1394.66    106.50 o 
 -25   1  10      288.60      237.29     77.90 o 
 -23   1  10       49.09       63.39     30.00 o 
 -21   1  10       61.08       36.30     35.11 o 
 -19   1  10      695.51      729.64     36.84 o 
 -17   1  10       39.06       50.64     17.68 o 
 -15   1  10       56.29       35.28     16.97 o 
 -13   1  10       19.94       28.63      7.78 o 
 -11   1  10     1689.35     1809.46     23.50 o 
  -9   1  10      702.46      610.16     16.67 o 
  -7   1  10      237.12      247.22     14.23 o 
  -5   1  10     3281.47     3585.15     40.97 o 
  -3   1  10      664.07      739.52     25.08 o 
  -1   1  10     3447.92     3605.22     48.79 o 
   1   1  10       59.77       64.40      9.18 o 
   3   1  10      661.65      675.05     19.56 o 
   5   1  10       61.83       73.59     13.86 o 
   7   1  10     2012.29     2127.12     58.96 o 
   9   1  10       53.45       63.28     19.00 o 
  11   1  10      942.20     1040.86     46.37 o 
  13   1  10        0.37       38.92     22.01 o 
  15   1  10       55.00       75.97     20.15 o 
 -28   2  10      107.83       76.41     42.28 o 
 -26   2  10      455.74      378.30    107.34 o 
 -24   2  10      314.21      217.17     65.69 o 
 -22   2  10       77.97       29.69     30.12 o 
 -20   2  10     1027.45     1022.25     40.38 o 
 -18   2  10     1589.22     1673.52     42.27 o 
 -16   2  10     1041.62     1099.28     32.64 o 
 -14   2  10     1211.82     1251.46     33.40 o 
 -12   2  10      381.88      417.42     24.49 o 
 -10   2  10     1315.86     1450.95     26.57 o 
  -8   2  10       53.05       38.79      6.40 o 
  -6   2  10       18.32       21.21      6.65 o 
  -4   2  10     2297.52     2295.80     30.71 o 
  -2   2  10      629.15      642.04     28.48 o 
   0   2  10     2789.72     2848.77     53.79 o 
   2   2  10      302.28      259.28     26.48 o 
   4   2  10      204.07      200.84     20.45 o 
   6   2  10       64.45       60.76     11.60 o 
   8   2  10     2387.14     2525.38    102.66 o 
  10   2  10       24.04       36.52     15.34 o 
  12   2  10       35.46       21.22      9.76 o 
  14   2  10      301.28      279.65     47.08 o 
 -29   3  10        1.11       24.47     33.77 o 
 -27   3  10       12.03        6.28     21.45 o 
 -25   3  10      572.02      497.46    141.89 o 
 -23   3  10       63.64       90.28     42.40 o 
 -21   3  10       57.11       62.22     24.57 o 
 -19   3  10       14.14       25.47     30.38 o 
 -17   3  10      161.52      186.08     37.85 o 
 -15   3  10      225.20      242.06     31.09 o 
 -13   3  10      232.83      204.89     31.37 o 
 -11   3  10       55.92       78.52     14.51 o 
  -9   3  10     4896.28     4815.26     61.21 o 
  -7   3  10      801.27      888.96     20.05 o 
  -5   3  10       69.55       60.01      7.52 o 
  -3   3  10       21.65       29.91      7.62 o 
  -1   3  10      849.89      813.37     17.73 o 
   1   3  10      441.62      464.53     23.23 o 
   3   3  10      215.59      209.16     22.64 o 
   5   3  10      312.41      398.03     33.04 o 
   7   3  10      901.90      953.87     70.81 o 
   9   3  10      103.08       95.56     17.10 o 
  11   3  10       45.95       79.06     18.37 o 
  13   3  10       92.26       85.02     30.40 o 
  15   3  10      471.18      358.45     71.30 o 
 -28   4  10     2700.06     3151.39    151.49 o 
 -26   4  10        4.12      -21.90     37.44 o 
 -24   4  10      638.85      871.49    161.39 o 
 -22   4  10      777.34     1016.45    133.26 o 
 -20   4  10     1011.18      945.28     39.94 o 
 -18   4  10     3846.29     4115.32     94.74 o 
 -16   4  10       64.81       71.88     25.40 o 
 -14   4  10      265.87      254.76     54.64 o 
 -12   4  10       15.69       21.94     10.94 o 
 -10   4  10     1685.94     1659.43     27.27 o 
  -8   4  10       62.16       65.94      9.17 o 
  -6   4  10       54.07       50.75      8.94 o 
  -4   4  10       22.28       20.08      7.78 o 
  -2   4  10      173.82      176.85     14.76 o 
   0   4  10      260.83      241.01     19.91 o 
   2   4  10      491.10      515.42     23.60 o 
   4   4  10        1.94       20.08      8.49 o 
   6   4  10     1659.58     1537.33     61.46 o 
   8   4  10        0.05       24.93     14.70 o 
  10   4  10       39.32       32.29     14.44 o 
  12   4  10      299.64      341.37     45.26 o 
  14   4  10      543.32      570.64     91.44 o 
 -27   5  10      384.20      364.83     80.93 o 
 -25   5  10        2.93       24.05     18.67 o 
 -23   5  10      217.45      225.61     49.30 o 
 -21   5  10      322.40      341.33     46.06 o 
 -19   5  10     1493.03     1547.60     57.37 o 
 -17   5  10     1453.82     1533.14     47.85 o 
 -15   5  10     1850.38     1979.06     56.74 o 
 -13   5  10      172.27      144.27     26.55 o 
 -11   5  10     1488.43     1471.17     39.27 o 
  -9   5  10       68.42       74.27     13.76 o 
  -7   5  10     1292.67     1343.35     40.42 o 
  -5   5  10      464.69      381.11     33.64 o 
  -3   5  10      828.51      909.27     38.19 o 
  -1   5  10     5320.14     5412.90     79.14 o 
   1   5  10      543.73      510.25     20.03 o 
   3   5  10      242.74      259.18     35.50 o 
   5   5  10      168.78      145.44     28.71 o 
   7   5  10      114.11       61.55     15.51 o 
   9   5  10       38.01       25.96     11.20 o 
  11   5  10        2.32       10.45     46.35 o 
  13   5  10       27.41       49.96     20.82 o 
 -26   6  10      778.04      489.34    144.76 o 
 -24   6  10       26.60       23.68     35.34 o 
 -22   6  10        0.13       54.29     44.96 o 
 -20   6  10      707.89      606.51    115.41 o 
 -18   6  10     1891.75     2088.81     60.17 o 
 -16   6  10      120.39       79.07     34.23 o 
 -14   6  10      132.83      123.80     26.71 o 
 -12   6  10     1894.46     1945.69     32.71 o 
 -10   6  10      245.22      188.39     28.15 o 
  -8   6  10       58.92       36.08     15.14 o 
  -6   6  10     1492.88     1367.23     30.69 o 
  -4   6  10     2439.26     2451.22    112.14 o 
  -2   6  10      850.53      762.09     28.84 o 
   0   6  10     1584.58     1629.98     84.94 o 
   2   6  10      810.98      826.94     48.17 o 
   4   6  10      305.40      275.44     50.64 o 
   6   6  10      324.55      306.91     45.75 o 
   8   6  10      617.51      773.74     49.87 o 
  10   6  10       10.13        5.22     26.60 o 
  12   6  10      182.15      143.46     39.48 o 
 -25   7  10      119.97      135.55     47.84 o 
 -23   7  10      209.43      303.92     96.07 o 
 -21   7  10      443.30      340.02     67.15 o 
 -19   7  10      441.58      300.28     58.27 o 
 -17   7  10       62.32       53.39     17.23 o 
 -15   7  10      100.10      109.17     16.95 o 
 -13   7  10       59.58       43.12     14.24 o 
 -11   7  10       17.25       25.69     12.20 o 
  -9   7  10        1.06       10.83      8.87 o 
  -7   7  10        0.01       23.87     15.31 o 
  -5   7  10       38.34       47.60     22.77 o 
  -3   7  10     1608.09     1680.91     60.85 o 
  -1   7  10        3.32       29.88     13.64 o 
   1   7  10     1306.03     1248.25     42.59 o 
   3   7  10      659.82      599.40     85.16 o 
   5   7  10       13.67       31.89     21.32 o 
   7   7  10        2.59      -15.68     18.60 o 
   9   7  10      233.59      174.26     52.06 o 
  11   7  10       71.09       86.42     35.99 o 
 -24   8  10       27.52       28.75     15.98 o 
 -22   8  10      107.57       79.34     21.56 o 
 -20   8  10      168.01      101.74     26.01 o 
 -18   8  10      215.69      171.63     45.28 o 
 -16   8  10       27.32       39.08     13.84 o 
 -14   8  10       28.41       50.10     14.37 o 
 -12   8  10      258.34      242.02     42.42 o 
 -10   8  10       14.42       19.95     16.14 o 
  -8   8  10      466.81      363.67     49.38 o 
  -6   8  10       31.63       40.21     19.15 o 
  -4   8  10      663.13      567.30     74.43 o 
  -2   8  10      173.92      147.33     31.25 o 
   0   8  10      176.94      201.84     33.88 o 
   2   8  10       75.63       82.21     25.31 o 
   4   8  10       12.22       38.04     16.85 o 
   6   8  10       68.36       48.35     23.73 o 
   8   8  10        0.35      -19.11     33.21 o 
  10   8  10      167.44      164.04     59.04 o 
 -21   9  10       65.67       64.39     29.03 o 
 -19   9  10        0.15        8.91     54.74 o 
 -17   9  10       95.88       93.13     31.82 o 
 -15   9  10      209.41      183.63     36.24 o 
 -13   9  10       60.80       50.59     23.16 o 
 -11   9  10     1238.90     1364.74     38.21 o 
  -9   9  10      676.06      577.83     80.05 o 
  -7   9  10      444.90      326.65     57.88 o 
  -5   9  10       46.23       35.31     13.20 o 
  -3   9  10       18.79        8.41     22.48 o 
  -1   9  10      267.04      211.13     43.50 o 
   1   9  10       89.58      115.03     29.98 o 
   3   9  10      193.67      159.21     33.55 o 
   5   9  10       10.98       20.38     20.61 o 
   7   9  10      169.45      185.92     70.16 o 
 -18  10  10        3.73       43.18     23.78 o 
 -16  10  10        2.64       13.40     37.18 o 
 -14  10  10       50.54       29.63     29.29 o 
 -12  10  10       38.57        8.18     34.77 o 
 -10  10  10      119.87       91.41     17.90 o 
  -8  10  10        0.67        2.35     18.44 o 
  -6  10  10       33.88       42.21     20.28 o 
  -4  10  10       24.19       31.92     21.35 o 
  -2  10  10        9.04       35.14     24.39 o 
   0  10  10      206.06      158.25     35.53 o 
   2  10  10       73.37       49.66     21.21 o 
   4  10  10      484.03      530.89    141.15 o 
   6  10  10       90.06      124.51     35.64 o 
 -15  11  10      116.28       76.65     41.16 o 
 -13  11  10      224.48      271.12     69.88 o 
 -11  11  10      122.48      156.38     47.01 o 
  -9  11  10      158.75      182.99     39.19 o 
  -7  11  10      111.02       97.33     26.46 o 
  -5  11  10      159.49       98.85     36.36 o 
  -3  11  10      162.22      132.07     32.88 o 
  -1  11  10       20.22       34.45     22.09 o 
   1  11  10        1.03       60.31     33.77 o 
  -8  12  10       20.52       13.10     20.33 o 
  -6  12  10       14.11       36.50     29.67 o 
  -4  12  10      293.95      250.11     68.01 o 
 -29   1  11       62.79       79.21     51.55 o 
 -27   1  11      285.27      244.69     80.50 o 
 -25   1  11        0.16       50.73     27.83 o 
 -23   1  11       49.24       80.07     28.60 o 
 -21   1  11      491.98      388.94     67.70 o 
 -19   1  11     1283.79     1383.99     57.02 o 
 -17   1  11      162.15      176.83     25.55 o 
 -15   1  11     1145.34     1157.56     36.56 o 
 -13   1  11      570.15      654.05     25.99 o 
 -11   1  11     4258.43     4315.24     43.36 o 
  -9   1  11       12.57       18.78      6.96 o 
  -7   1  11      193.13      212.74     13.32 o 
  -5   1  11     2929.03     2822.83     71.34 o 
  -3   1  11     1591.68     1665.78     29.01 o 
  -1   1  11     2191.48     2206.47     46.25 o 
   1   1  11     1120.29     1140.09     23.81 o 
   3   1  11       97.05      120.74     12.41 o 
   5   1  11      266.01      283.04     33.00 o 
   7   1  11       84.33       95.31     19.67 o 
   9   1  11      297.18      338.48     27.87 o 
  11   1  11       23.71       36.01     21.41 o 
  13   1  11       33.70       34.91     24.37 o 
 -28   2  11       41.65       41.95     25.15 o 
 -26   2  11      276.70      178.00     49.38 o 
 -24   2  11       44.40       72.83     33.36 o 
 -22   2  11      114.37      104.96     38.00 o 
 -20   2  11     2201.91     2136.98     73.66 o 
 -18   2  11     2553.39     2640.63     53.93 o 
 -16   2  11        8.05       30.61     18.84 o 
 -14   2  11      175.95      145.71     27.21 o 
 -12   2  11     1114.16     1221.19     25.26 o 
 -10   2  11     2708.60     2982.38     32.28 o 
  -8   2  11      176.25      181.91     15.73 o 
  -6   2  11      467.50      404.01     17.23 o 
  -4   2  11     1176.17     1183.73     22.81 o 
  -2   2  11       14.47       29.71     12.03 o 
   0   2  11        1.29       13.35     15.98 o 
   2   2  11     1289.29     1253.36     27.68 o 
   4   2  11      707.90      714.53     31.50 o 
   6   2  11      128.81      146.78     21.72 o 
   8   2  11     4171.45     4693.64     85.76 o 
  10   2  11       20.93       28.97     12.09 o 
  12   2  11       71.58       48.66     18.14 o 
  14   2  11      530.80      488.03    102.88 o 
 -29   3  11      438.14      257.25     87.12 o 
 -27   3  11      186.94      144.21     52.05 o 
 -25   3  11      149.23      101.01     40.21 o 
 -23   3  11      264.22      225.25     81.84 o 
 -21   3  11      804.18      874.42     51.98 o 
 -19   3  11     3998.96     4576.96     88.23 o 
 -17   3  11        1.25        7.16     17.86 o 
 -15   3  11      658.95      636.60     28.63 o 
 -13   3  11      182.15      189.39     27.87 o 
 -11   3  11     1540.56     1685.94     62.53 o 
  -9   3  11       93.36       89.89     10.89 o 
  -7   3  11       89.73       72.24      8.23 o 
  -5   3  11      436.53      502.78     18.37 o 
  -3   3  11        0.73        6.72      7.44 o 
  -1   3  11      117.11      150.02     21.56 o 
   1   3  11      410.37      378.23     19.56 o 
   3   3  11      864.06      911.02     19.71 o 
   5   3  11      391.77      406.44     43.25 o 
   7   3  11     1591.16     1724.12     44.86 o 
   9   3  11      119.61       84.39     23.29 o 
  11   3  11      452.24      373.69     53.12 o 
  13   3  11        0.01       23.36     12.34 o 
 -28   4  11       79.81      109.28     53.76 o 
 -26   4  11       12.59       21.80     24.40 o 
 -24   4  11      639.35      539.50    145.13 o 
 -22   4  11     1773.21     2103.04    133.65 o 
 -20   4  11     2531.61     2610.66    110.42 o 
 -18   4  11      280.90      334.95     61.80 o 
 -16   4  11     1820.77     1747.68     72.84 o 
 -14   4  11      213.31      200.18     27.38 o 
 -12   4  11      228.05      193.85     26.27 o 
 -10   4  11      629.81      586.65     27.57 o 
  -8   4  11     3262.99     3553.45     80.78 o 
  -6   4  11     1188.83     1252.24     34.01 o 
  -4   4  11      865.90      802.66     33.24 o 
  -2   4  11      284.25      263.54     12.96 o 
   0   4  11      252.53      247.83     14.21 o 
   2   4  11      354.60      336.56     34.99 o 
   4   4  11       16.34       17.19      9.33 o 
   6   4  11      628.43      741.42     29.63 o 
   8   4  11      767.86      698.52     63.51 o 
  10   4  11      139.43      118.79     30.23 o 
  12   4  11       53.38       59.39     40.39 o 
 -27   5  11       28.78       10.64     21.39 o 
 -25   5  11      798.50      689.99    170.42 o 
 -23   5  11        0.02       42.66     21.14 o 
 -21   5  11     2541.42     2662.33     56.50 o 
 -19   5  11     4918.36     5418.03    201.51 o 
 -17   5  11      425.82      472.12     88.96 o 
 -15   5  11     3076.23     3328.43     45.14 o 
 -13   5  11     4318.14     4154.16     79.97 o 
 -11   5  11       19.17       19.05      8.58 o 
  -9   5  11      121.87       96.68     13.09 o 
  -7   5  11      845.71      852.26     35.14 o 
  -5   5  11      104.98      137.93     20.53 o 
  -3   5  11    12697.59    13185.67    208.41 o 
  -1   5  11     2810.87     2831.93     32.18 o 
   1   5  11       39.64       46.41     10.93 o 
   3   5  11      688.48      751.71     35.47 o 
   5   5  11      489.83      505.41     73.99 o 
   7   5  11       62.89       90.76     39.42 o 
   9   5  11        0.00       43.98     21.47 o 
  11   5  11       90.17      145.11     36.62 o 
 -26   6  11       18.79       47.18     36.41 o 
 -24   6  11      443.62      484.69    108.01 o 
 -22   6  11      255.61      262.99     34.51 o 
 -20   6  11      275.05      315.89     46.30 o 
 -18   6  11      576.01      474.09     86.52 o 
 -16   6  11      969.03     1013.69     82.89 o 
 -14   6  11       27.11       45.59     14.40 o 
 -12   6  11      820.19      909.12     43.95 o 
 -10   6  11     3324.95     3280.07     79.70 o 
  -8   6  11      320.22      347.92     62.79 o 
  -6   6  11     2222.55     2321.90     51.25 o 
  -4   6  11      742.00      788.43     31.67 o 
  -2   6  11    10037.73    10734.89    234.27 o 
   0   6  11     2633.49     2772.93     55.55 o 
   2   6  11      303.92      243.43     49.47 o 
   4   6  11      127.08      212.58     35.42 o 
   6   6  11       82.39      100.11     34.26 o 
   8   6  11        0.67       35.54     28.74 o 
  10   6  11      199.33      169.87     57.86 o 
 -25   7  11      304.91      170.68     50.35 o 
 -23   7  11      205.77      158.68     31.26 o 
 -21   7  11      822.62      782.80    122.57 o 
 -19   7  11       12.31        7.67     23.53 o 
 -17   7  11      491.93      479.16     63.87 o 
 -15   7  11      604.05      440.43     73.76 o 
 -13   7  11     2206.50     2207.66     77.57 o 
 -11   7  11      696.94      694.14     68.13 o 
  -9   7  11      732.18      802.92     55.42 o 
  -7   7  11      714.06      781.47     82.58 o 
  -5   7  11        7.83       15.50     14.34 o 
  -3   7  11     2881.55     3154.55     69.66 o 
  -1   7  11      132.90      102.75     30.41 o 
   1   7  11      433.73      368.42     48.39 o 
   3   7  11       43.74       49.38     21.99 o 
   5   7  11      121.36      121.60     38.65 o 
   7   7  11      232.55      174.22     39.21 o 
   9   7  11        8.18       26.69     29.45 o 
 -22   8  11       93.01       77.65     26.84 o 
 -20   8  11       72.54       48.91     15.56 o 
 -18   8  11      259.91      214.08     45.81 o 
 -16   8  11      117.93      127.85     36.13 o 
 -14   8  11      269.89      242.11     58.47 o 
 -12   8  11     2227.44     2262.62     67.39 o 
 -10   8  11       49.63       48.19     18.34 o 
  -8   8  11       60.07       85.28     25.75 o 
  -6   8  11      211.30      193.42     31.26 o 
  -4   8  11      111.52      159.60     25.28 o 
  -2   8  11       73.88       34.41     22.35 o 
   0   8  11       16.77        5.87     18.84 o 
   2   8  11        0.75       -2.19     17.94 o 
   4   8  11      581.52      503.76    134.74 o 
   6   8  11        6.16       11.81     35.00 o 
   8   8  11       12.54       47.12     25.00 o 
 -21   9  11       56.93       49.24     27.36 o 
 -19   9  11       25.36      -15.14     30.62 o 
 -17   9  11       37.75       53.39     26.42 o 
 -15   9  11      724.95      667.34    118.75 o 
 -13   9  11      318.56      265.27     53.12 o 
 -11   9  11        3.42        9.66     19.56 o 
  -9   9  11      212.75      159.53     38.92 o 
  -7   9  11      851.89      861.17    110.52 o 
  -5   9  11       47.57       79.08     21.21 o 
  -3   9  11        1.67       35.33     20.54 o 
  -1   9  11      441.55      399.63     55.96 o 
   1   9  11      267.97      219.02     50.81 o 
   3   9  11        9.00        9.58     20.11 o 
   5   9  11       42.22       65.24     30.32 o 
 -18  10  11       11.23        3.93     36.75 o 
 -16  10  11       17.06       35.99     28.98 o 
 -14  10  11      191.91      112.83     30.77 o 
 -12  10  11      284.99      194.61     43.44 o 
 -10  10  11       70.48       56.44     24.45 o 
  -8  10  11       75.28       49.20     20.25 o 
  -6  10  11      175.96      130.08     33.21 o 
  -4  10  11      226.61      191.24     43.15 o 
  -2  10  11      176.96      198.63     44.28 o 
   0  10  11        1.93       46.51     23.73 o 
   2  10  11      379.09      284.06     79.00 o 
   4  10  11      400.08      434.98    132.32 o 
 -15  11  11        9.49       50.30     26.70 o 
 -13  11  11       58.66       37.79     17.40 o 
 -11  11  11       15.83        3.24     27.23 o 
  -9  11  11       35.00       89.67     31.75 o 
  -7  11  11       68.01       67.75     22.32 o 
  -5  11  11      235.02      183.66     61.26 o 
  -3  11  11      769.51      816.84    139.07 o 
  -1  11  11      502.96      545.72    102.31 o 
 -28   0  12      978.68     1077.96     72.01 o 
 -26   0  12        0.04       61.28     45.14 o 
 -24   0  12      273.81      149.88     83.88 o 
 -22   0  12      852.35      834.50     99.16 o 
 -20   0  12       11.43        4.55     30.56 o 
 -18   0  12      735.24      570.91     45.65 o 
 -16   0  12      393.04      367.05     61.96 o 
 -14   0  12     1739.00     1788.65    108.19 o 
 -12   0  12        1.15       10.75      7.65 o 
 -10   0  12     2830.12     3172.52     71.89 o 
  -8   0  12      800.19      807.47     30.47 o 
  -6   0  12      621.48      701.84    135.39 o 
  -4   0  12     2469.83     2711.26    147.07 o 
  -2   0  12     1967.35     2061.26     75.75 o 
   0   0  12     1719.31     1830.00     32.87 o 
   2   0  12       26.23       12.40      9.59 o 
   4   0  12        6.18       29.80     36.43 o 
   6   0  12       69.42       70.79     27.50 o 
   8   0  12       13.85       55.28     42.88 o 
  10   0  12      216.19      192.87     61.84 o 
  12   0  12       81.37       14.13     27.16 o 
 -29   1  12       25.58       33.23     27.13 o 
 -27   1  12       22.67       37.02     17.70 o 
 -25   1  12      145.75      102.51     40.56 o 
 -23   1  12      255.21      229.95     68.56 o 
 -21   1  12       61.37       47.02     38.17 o 
 -19   1  12       19.16        8.79     16.59 o 
 -17   1  12      685.37      716.01     32.17 o 
 -15   1  12       70.08       72.35     17.97 o 
 -13   1  12       31.92       31.37      7.58 o 
 -11   1  12     4586.35     4992.45     66.53 o 
  -9   1  12       20.13       17.06     11.69 o 
  -7   1  12     1003.58      981.50     23.34 o 
  -5   1  12      292.69      274.70     24.21 o 
  -3   1  12     3890.99     4105.73     56.56 o 
  -1   1  12     1052.99     1081.15     33.27 o 
   1   1  12       16.17       19.24      9.26 o 
   3   1  12       19.13       25.36      9.55 o 
   5   1  12      609.45      557.71     22.45 o 
   7   1  12      175.01      165.87     31.12 o 
   9   1  12        5.66       22.48     18.98 o 
  11   1  12      476.77      453.83     87.73 o 
  13   1  12       29.18       77.26     30.91 o 
 -28   2  12      613.72      455.66    125.26 o 
 -26   2  12       12.70      -39.49     35.93 o 
 -24   2  12        6.68       35.87     28.49 o 
 -22   2  12      775.42      736.59     76.79 o 
 -20   2  12      442.63      357.98     69.80 o 
 -18   2  12      689.45      740.81     55.56 o 
 -16   2  12      254.51      240.38     35.36 o 
 -14   2  12      636.10      598.35     60.60 o 
 -12   2  12       20.49       32.30      7.72 o 
 -10   2  12       13.55       15.24      4.77 o 
  -8   2  12     3540.33     3824.72     57.32 o 
  -6   2  12      378.92      303.85     19.92 o 
  -4   2  12      573.10      562.04     26.85 o 
  -2   2  12     1202.75     1272.17     39.15 o 
   0   2  12       37.72       40.25     14.72 o 
   2   2  12        3.98       21.36     12.94 o 
   4   2  12      333.32      319.08     41.23 o 
   6   2  12      136.32      118.30     19.15 o 
   8   2  12       22.06       14.38     23.69 o 
  10   2  12        0.58       12.45     24.35 o 
  12   2  12        0.32       45.96     24.34 o 
 -27   3  12      143.23      179.39     58.13 o 
 -25   3  12     1192.59     1154.10     67.09 o 
 -23   3  12       42.19       76.87     33.58 o 
 -21   3  12     4886.37     5830.48    229.58 o 
 -19   3  12      383.11      413.32    103.27 o 
 -17   3  12     1494.98     1691.55     45.43 o 
 -15   3  12     1854.72     1886.40     44.89 o 
 -13   3  12      202.10      146.95     24.99 o 
 -11   3  12        1.57       10.19     12.28 o 
  -9   3  12     1742.40     1718.55     58.86 o 
  -7   3  12       49.29       32.45      8.96 o 
  -5   3  12      100.33       89.07     13.31 o 
  -3   3  12     1119.35     1174.35     25.95 o 
  -1   3  12       77.65      119.36     33.96 o 
   1   3  12        0.17        7.19     11.07 o 
   3   3  12      155.73      119.77     21.16 o 
   5   3  12       79.42       80.85     21.02 o 
   7   3  12     1231.74     1508.98     39.19 o 
   9   3  12      224.59      211.36     34.19 o 
  11   3  12       48.62       44.35     21.66 o 
 -28   4  12       21.01       33.52     14.97 o 
 -26   4  12       26.47       41.76     30.93 o 
 -24   4  12     1678.96     2095.98     99.94 o 
 -22   4  12     1628.79     1712.13     54.44 o 
 -20   4  12      369.54      310.53     49.10 o 
 -18   4  12     2412.69     2665.40     71.76 o 
 -16   4  12      421.07      462.41     66.37 o 
 -14   4  12     3221.14     3367.83     43.03 o 
 -12   4  12     9315.21     9771.09    103.39 o 
 -10   4  12      298.66      329.38     34.67 o 
  -8   4  12     1936.36     1941.54     61.33 o 
  -6   4  12      952.80     1054.42     45.93 o 
  -4   4  12       31.70       48.67     14.25 o 
  -2   4  12      228.13      212.82     30.63 o 
   0   4  12       74.04       71.65     17.92 o 
   2   4  12      675.46      688.90     39.29 o 
   4   4  12      394.51      323.81     41.25 o 
   6   4  12     1060.46     1317.22    110.63 o 
   8   4  12      720.89      721.55     83.37 o 
  10   4  12        3.73        8.58     37.81 o 
 -27   5  12       15.39       51.82     31.95 o 
 -25   5  12        0.52       48.41     30.89 o 
 -23   5  12      941.43     1156.74    245.65 o 
 -21   5  12      229.39      194.11     40.13 o 
 -19   5  12      867.42      897.51     55.42 o 
 -17   5  12      224.34      244.36     35.24 o 
 -15   5  12     1709.04     1714.30     40.63 o 
 -13   5  12     2177.73     2313.25     44.54 o 
 -11   5  12     3324.02     3564.37     48.63 o 
  -9   5  12       29.47       14.08     10.46 o 
  -7   5  12     1115.89     1253.78     22.63 o 
  -5   5  12      649.01      655.94     21.95 o 
  -3   5  12      187.10      190.20     25.11 o 
  -1   5  12      320.34      313.66     35.66 o 
   1   5  12        8.44       13.53     17.69 o 
   3   5  12      296.48      223.33     52.13 o 
   5   5  12      354.65      318.29     75.72 o 
   7   5  12      652.74      743.21     75.18 o 
   9   5  12        0.03       25.01     15.07 o 
  11   5  12       33.95       23.70     20.65 o 
 -26   6  12      439.81      355.63    131.89 o 
 -24   6  12      344.74      332.36     78.28 o 
 -22   6  12      141.57      153.30     28.64 o 
 -20   6  12      996.11     1153.29     57.30 o 
 -18   6  12        2.77       51.18     18.53 o 
 -16   6  12        6.67       19.09     10.89 o 
 -14   6  12      753.85      864.66     31.49 o 
 -12   6  12      124.37      149.86     32.26 o 
 -10   6  12     4149.99     4715.88    102.53 o 
  -8   6  12     1298.37     1301.53     50.06 o 
  -6   6  12      162.91      156.61     39.30 o 
  -4   6  12     7347.63     8019.20    207.64 o 
  -2   6  12      982.74      981.15     42.26 o 
   0   6  12      922.67     1105.96    102.45 o 
   2   6  12      700.10      743.38     60.68 o 
   4   6  12      695.67      700.00    108.84 o 
   6   6  12        6.37        8.83     25.89 o 
   8   6  12       18.96       80.05     35.27 o 
  10   6  12      173.12      145.33     56.84 o 
 -25   7  12        0.30       37.11     33.18 o 
 -23   7  12       10.85       20.20     22.39 o 
 -21   7  12     1689.06     1743.38     87.32 o 
 -19   7  12       79.32       93.74     31.06 o 
 -17   7  12      218.52      153.67     43.41 o 
 -15   7  12     1347.02     1407.77     37.70 o 
 -13   7  12      205.21      144.37     23.37 o 
 -11   7  12      884.56      889.50     41.58 o 
  -9   7  12      203.26      183.29     34.01 o 
  -7   7  12       41.43       33.95     18.69 o 
  -5   7  12       19.63       46.23     13.20 o 
  -3   7  12       14.47       27.43     11.06 o 
  -1   7  12       48.32       71.44     23.50 o 
   1   7  12      277.68      216.63     41.02 o 
   3   7  12       94.54       87.62     26.01 o 
   5   7  12      213.47      183.44     48.80 o 
   7   7  12      200.59      204.40     74.60 o 
 -22   8  12      487.48      672.71    109.25 o 
 -20   8  12      100.07       70.88     28.25 o 
 -18   8  12       49.98       11.49     25.40 o 
 -16   8  12        2.89       34.40     21.46 o 
 -14   8  12       30.26       19.78     13.41 o 
 -12   8  12       19.07       39.96     15.86 o 
 -10   8  12        7.11       14.75     13.85 o 
  -8   8  12      177.96      191.58     40.64 o 
  -6   8  12      496.76      357.73     67.64 o 
  -4   8  12       69.10       41.41     13.07 o 
  -2   8  12        0.01      -11.74     28.96 o 
   0   8  12      249.77      168.33     47.26 o 
   2   8  12       25.95       32.85     27.38 o 
   4   8  12        0.09       41.79     27.46 o 
   6   8  12       41.50       45.50     44.76 o 
 -21   9  12      106.89      107.86     38.12 o 
 -19   9  12      699.94      886.88    120.95 o 
 -17   9  12       82.46       79.98     22.77 o 
 -15   9  12        1.06       -3.89     29.01 o 
 -13   9  12       38.05       80.60     23.45 o 
 -11   9  12      268.76      277.82     50.21 o 
  -9   9  12       49.19       30.44     11.82 o 
  -7   9  12       40.74       62.06     23.65 o 
  -5   9  12      309.22      297.49     66.75 o 
  -3   9  12       19.32       46.94     25.79 o 
  -1   9  12      151.54      172.10     45.34 o 
   1   9  12       73.15       80.74     44.00 o 
   3   9  12       40.92       71.36     36.11 o 
 -18  10  12      209.71      194.97     40.13 o 
 -16  10  12       62.91       74.57     34.30 o 
 -14  10  12      936.26     1161.72    132.64 o 
 -12  10  12        0.32        0.70     23.94 o 
 -10  10  12      197.38      126.03     34.36 o 
  -8  10  12        1.20       11.36     14.08 o 
  -6  10  12        4.88       15.08     34.87 o 
  -4  10  12       48.33      127.41     34.37 o 
  -2  10  12        2.33       47.57     23.70 o 
   0  10  12      705.32      924.62    175.09 o 
 -13  11  12      447.24      316.10     91.40 o 
 -11  11  12      646.91      743.94     85.19 o 
  -9  11  12        4.37        4.03     38.59 o 
  -7  11  12       29.49       62.89     25.78 o 
  -5  11  12      290.82      354.05     80.90 o 
  -3  11  12       11.34       51.31     28.87 o 
 -29   1  13      502.94      857.14    233.80 o 
 -27   1  13       37.11       30.63     30.92 o 
 -25   1  13      107.12       62.71     30.24 o 
 -23   1  13     1076.06     1346.96    111.42 o 
 -21   1  13        0.65      -34.25     28.35 o 
 -19   1  13      224.79      226.51     42.57 o 
 -17   1  13      391.91      367.86     62.11 o 
 -15   1  13       98.33       74.61     20.48 o 
 -13   1  13     2535.04     2821.82     41.95 o 
 -11   1  13      119.74       86.54     10.93 o 
  -9   1  13      481.02      444.05     16.38 o 
  -7   1  13       37.07       24.46     12.94 o 
  -5   1  13      113.40      105.41     20.15 o 
  -3   1  13       23.93       29.28     14.01 o 
  -1   1  13      108.65       77.96     25.58 o 
   1   1  13       50.36       60.18     12.62 o 
   3   1  13      312.60      320.03     24.45 o 
   5   1  13      530.70      490.51     83.36 o 
   7   1  13       80.30       94.28     28.92 o 
   9   1  13      122.84       66.86     31.88 o 
  11   1  13       30.55       55.15     27.50 o 
 -28   2  13        5.86      -24.07     34.41 o 
 -26   2  13        1.02       34.76     36.99 o 
 -24   2  13      394.88      313.92     79.83 o 
 -22   2  13      822.05      894.63     58.41 o 
 -20   2  13      367.50      303.69     51.01 o 
 -18   2  13      112.81       67.74     19.61 o 
 -16   2  13       38.96       58.06     14.12 o 
 -14   2  13      405.45      477.12     27.48 o 
 -12   2  13        6.49       21.19      6.32 o 
 -10   2  13        4.08        7.75      6.08 o 
  -8   2  13       71.08       80.45     16.20 o 
  -6   2  13      203.63      224.21     20.66 o 
  -4   2  13      128.03      119.79     15.39 o 
  -2   2  13        0.11       18.98     12.63 o 
   0   2  13       26.90       22.80     13.25 o 
   2   2  13      681.08      708.97     68.08 o 
   4   2  13     1471.35     1403.56     87.05 o 
   6   2  13     1150.89     1104.45     74.56 o 
   8   2  13      624.71      540.66     98.43 o 
  10   2  13       19.87       27.33     26.60 o 
 -27   3  13      404.23      364.20     98.08 o 
 -25   3  13      658.95      453.90    130.48 o 
 -23   3  13       50.17       50.79     27.75 o 
 -21   3  13       29.01       54.91     17.99 o 
 -19   3  13     1235.01     1181.16     49.14 o 
 -17   3  13     2050.13     2244.73     88.83 o 
 -15   3  13      105.68      135.53     29.82 o 
 -13   3  13     3443.71     3607.91     54.48 o 
 -11   3  13      897.35      952.16     27.75 o 
  -9   3  13       90.88       88.41     14.51 o 
  -7   3  13     1338.88     1229.10     40.06 o 
  -5   3  13      154.18      150.37     21.31 o 
  -3   3  13     1215.01     1232.83     49.12 o 
  -1   3  13      708.37      710.23     29.13 o 
   1   3  13       48.56       28.21     12.94 o 
   3   3  13     1231.86     1303.62     79.37 o 
   5   3  13     7224.01     8081.26    101.74 o 
   7   3  13       43.13       43.92     18.67 o 
   9   3  13      416.79      379.00     91.87 o 
 -28   4  13      217.07       88.26     57.69 o 
 -26   4  13       21.20       60.75     28.84 o 
 -24   4  13       17.28       38.71     24.60 o 
 -22   4  13     2127.88     2200.99    106.22 o 
 -20   4  13      198.55      186.10     33.66 o 
 -18   4  13       93.79       57.46     26.73 o 
 -16   4  13     1042.21     1076.49     33.10 o 
 -14   4  13     3558.60     3631.10     59.27 o 
 -12   4  13      176.73      183.91     27.72 o 
 -10   4  13     1368.93     1548.27     41.43 o 
  -8   4  13     2753.75     2773.58     70.97 o 
  -6   4  13     3232.26     3401.96    106.04 o 
  -4   4  13      138.85      120.28     22.71 o 
  -2   4  13      558.61      564.79     34.97 o 
   0   4  13      802.29      873.82     67.25 o 
   2   4  13       55.62       57.82     21.47 o 
   4   4  13     3731.97     4087.26     88.51 o 
   6   4  13      469.58      345.74     55.38 o 
   8   4  13       50.14       11.84     33.68 o 
  10   4  13       12.43       27.85     36.08 o 
 -27   5  13      140.54      106.33     54.83 o 
 -25   5  13        0.57       24.54     42.55 o 
 -23   5  13     1034.10     1198.68    126.54 o 
 -21   5  13       48.68       63.29     54.70 o 
 -19   5  13      144.09      176.64     28.61 o 
 -17   5  13       27.28       36.26     19.68 o 
 -15   5  13      184.45      239.87     45.63 o 
 -13   5  13     2534.67     2471.13     54.89 o 
 -11   5  13     8766.83    10005.75    156.51 o 
  -9   5  13       22.75       31.79     15.71 o 
  -7   5  13       24.73        1.11     33.64 o 
  -5   5  13      141.01      151.78     30.67 o 
  -3   5  13     1453.21     1345.37     90.57 o 
  -1   5  13      529.56      525.35     93.98 o 
   1   5  13     1030.93      943.83    112.32 o 
   3   5  13      585.45      642.75     52.60 o 
   5   5  13      624.26      471.44     51.71 o 
   7   5  13     1273.29     1321.29    145.64 o 
   9   5  13      246.10      195.13     86.38 o 
 -26   6  13      124.82      107.13     43.11 o 
 -24   6  13        1.02       20.42     36.75 o 
 -22   6  13      120.08       98.55     31.57 o 
 -20   6  13      374.55      400.51     70.79 o 
 -18   6  13      390.73      393.31     59.37 o 
 -16   6  13        9.00       39.35     11.31 o 
 -14   6  13       21.02       14.46     16.98 o 
 -12   6  13      618.12      692.45     66.71 o 
 -10   6  13      313.23      249.71     42.33 o 
  -8   6  13        1.76        6.89      9.69 o 
  -6   6  13     5591.46     6115.91    129.27 o 
  -4   6  13      645.63      661.64    102.01 o 
  -2   6  13      917.61     1050.60     50.75 o 
   0   6  13      989.26      953.94    148.38 o 
   2   6  13        0.02       36.41     17.95 o 
   4   6  13      885.80     1128.38    186.06 o 
   6   6  13      161.24      147.45     33.62 o 
   8   6  13      202.12      187.52     50.98 o 
 -23   7  13        7.83       48.30     24.85 o 
 -21   7  13       65.43       81.13     29.78 o 
 -19   7  13      249.56      210.62     37.29 o 
 -17   7  13       33.43       36.14     14.83 o 
 -15   7  13      136.05       88.33     21.33 o 
 -13   7  13     4528.39     4574.44    125.47 o 
 -11   7  13      980.14      892.09     64.74 o 
  -9   7  13       35.03       78.87     15.14 o 
  -7   7  13     1238.73     1187.00     44.25 o 
  -5   7  13      546.89      477.53     94.40 o 
  -3   7  13        1.29       24.80     31.54 o 
  -1   7  13        1.33       23.58     40.24 o 
   1   7  13      409.14      372.53     87.08 o 
   3   7  13      157.49      105.45     32.97 o 
   5   7  13      305.50      247.24    159.60 o 
 -22   8  13        6.54       65.01     25.13 o 
 -20   8  13       27.86       40.63     22.00 o 
 -18   8  13        3.32        9.61     19.12 o 
 -16   8  13       27.37       44.18     25.32 o 
 -14   8  13       84.67       35.85     19.11 o 
 -12   8  13      172.50      104.06     30.48 o 
 -10   8  13      218.85      114.87     24.99 o 
  -8   8  13       66.82       42.10     29.69 o 
  -6   8  13      878.26      774.29    154.18 o 
  -4   8  13       25.63       43.70     28.29 o 
  -2   8  13       60.79       64.16     27.96 o 
   0   8  13       83.10      112.69     45.22 o 
   2   8  13       26.67       31.58     34.22 o 
   4   8  13      408.62      463.12    105.12 o 
 -19   9  13       27.28       48.18     25.28 o 
 -17   9  13      244.89      246.51     57.16 o 
 -15   9  13       81.86       66.34     27.00 o 
 -13   9  13       72.59       66.32     24.52 o 
 -11   9  13      256.47      260.01     43.95 o 
  -9   9  13      264.98      365.90     79.44 o 
  -7   9  13        1.92       63.43     28.91 o 
  -5   9  13      785.56     1021.21    204.62 o 
  -3   9  13      123.93      105.12     27.94 o 
  -1   9  13      358.53      305.49     60.59 o 
   1   9  13      475.53      679.67    166.59 o 
 -16  10  13       71.94       53.97     20.63 o 
 -14  10  13      364.16      318.46     88.92 o 
 -12  10  13      213.99      271.98    127.60 o 
 -10  10  13        2.86       31.93     16.81 o 
  -8  10  13      325.09      241.71     75.51 o 
  -6  10  13       10.64       53.81     49.41 o 
  -4  10  13        0.39       35.44     25.08 o 
  -2  10  13      111.67       91.49     30.36 o 
 -28   0  14       57.44       50.31     82.91 o 
 -26   0  14      214.49      159.11     75.09 o 
 -24   0  14      320.44      240.19    100.97 o 
 -22   0  14      865.10      791.34     51.62 o 
 -20   0  14     1007.02     1089.67    100.12 o 
 -18   0  14       16.48       -8.04     39.18 o 
 -16   0  14      107.66      101.25     35.66 o 
 -14   0  14    10478.16    11483.42    104.06 o 
 -12   0  14       41.55       16.06     13.13 o 
 -10   0  14      658.46      732.75     52.78 o 
  -8   0  14     2196.61     2265.16    153.29 o 
  -6   0  14       52.09       16.75     37.43 o 
  -4   0  14       54.16       59.11     47.96 o 
  -2   0  14     1645.32     1588.51    152.82 o 
   0   0  14      576.39      617.24    135.88 o 
   2   0  14     1726.19     2092.20     90.39 o 
   4   0  14      831.61      746.51     87.38 o 
   6   0  14      672.14      525.11    116.71 o 
   8   0  14      849.54     1129.75    142.28 o 
  10   0  14      174.57      130.85     48.27 o 
 -29   1  14      117.02       64.44     36.43 o 
 -27   1  14       54.10       40.96     23.79 o 
 -25   1  14        4.47      -12.49     22.80 o 
 -23   1  14        1.98       16.57     16.77 o 
 -21   1  14      980.45     1083.56     42.05 o 
 -19   1  14      346.18      298.97     47.81 o 
 -17   1  14       82.85      102.09     19.82 o 
 -15   1  14        5.59        3.92     10.24 o 
 -13   1  14     1933.18     2003.77     35.45 o 
 -11   1  14      524.67      563.09     16.03 o 
  -9   1  14      170.45      173.29     25.63 o 
  -7   1  14      174.13      150.89     17.87 o 
  -5   1  14     1646.71     1758.97     42.26 o 
  -3   1  14     1484.11     1515.93     46.10 o 
  -1   1  14       92.50       93.25     31.34 o 
   1   1  14      162.81      142.24     34.46 o 
   3   1  14       96.67      100.81     36.40 o 
   5   1  14      258.96      210.03     43.00 o 
   7   1  14       50.40       66.41     25.40 o 
   9   1  14       32.08       43.90     24.72 o 
 -28   2  14      220.40      233.41     88.18 o 
 -26   2  14        1.30        8.35     88.00 o 
 -24   2  14     1638.32     1820.84    115.56 o 
 -22   2  14      116.89      116.33     33.26 o 
 -20   2  14       95.02       75.54     20.95 o 
 -18   2  14     2170.33     2063.01     94.35 o 
 -16   2  14     1206.80     1265.18     65.57 o 
 -14   2  14     1841.09     2186.02     91.39 o 
 -12   2  14      670.79      602.07     26.60 o 
 -10   2  14      490.40      576.96     28.43 o 
  -8   2  14       64.12       37.07     25.75 o 
  -6   2  14     2401.45     2387.71     89.34 o 
  -4   2  14      239.14      231.68     35.38 o 
  -2   2  14       52.28       44.43     11.87 o 
   0   2  14      866.60      860.31     47.68 o 
   2   2  14      156.36      154.68     39.32 o 
   4   2  14        3.19       14.64     29.36 o 
   6   2  14       76.11       73.74     29.18 o 
   8   2  14      530.56      415.24     93.73 o 
 -27   3  14      122.80      136.37     52.13 o 
 -25   3  14        0.27      -48.88     35.73 o 
 -23   3  14        1.47       22.91     16.79 o 
 -21   3  14     1946.98     2528.52     58.28 o 
 -19   3  14      115.04      109.48     25.65 o 
 -17   3  14       18.18       35.24     15.41 o 
 -15   3  14     5818.64     6092.99    111.77 o 
 -13   3  14        0.49        8.79     13.17 o 
 -11   3  14      309.51      284.39     41.94 o 
  -9   3  14     6321.98     6964.01    157.71 o 
  -7   3  14       50.09       22.96     13.09 o 
  -5   3  14      372.07      359.51     44.46 o 
  -3   3  14     2294.59     2418.09     67.82 o 
  -1   3  14        2.29       11.36     12.74 o 
   1   3  14      541.69      644.20     53.47 o 
   3   3  14       72.79       97.19     35.24 o 
   5   3  14      223.26      209.37     49.11 o 
   7   3  14      874.32     1032.80    141.75 o 
   9   3  14       21.72        9.66     39.55 o 
 -26   4  14       13.72       47.70     32.89 o 
 -24   4  14        0.17        9.78     29.98 o 
 -22   4  14      253.50      190.19     51.79 o 
 -20   4  14     1482.21     1650.26     42.29 o 
 -18   4  14      404.89      468.33     53.10 o 
 -16   4  14        2.23       19.04     14.43 o 
 -14   4  14        9.64       22.11     14.17 o 
 -12   4  14      241.70      274.52     28.24 o 
 -10   4  14        0.09        4.74     27.19 o 
  -8   4  14     3637.31     3890.39     66.79 o 
  -6   4  14     1051.30     1038.80     27.84 o 
  -4   4  14      144.74      115.35     19.40 o 
  -2   4  14     1808.61     2030.82    132.21 o 
   0   4  14       27.66       51.32     18.22 o 
   2   4  14      380.18      368.37     73.62 o 
   4   4  14       93.82       96.50     47.68 o 
   6   4  14      351.68      368.08     69.06 o 
   8   4  14       53.37        4.75     22.02 o 
 -25   5  14        9.90       24.06     32.68 o 
 -23   5  14       16.61       41.95     17.54 o 
 -21   5  14        1.23       -5.68     21.36 o 
 -19   5  14       62.22       61.14     25.27 o 
 -17   5  14        5.93       31.06     28.93 o 
 -15   5  14     1377.54     1433.90     39.46 o 
 -13   5  14     1889.36     1862.74     65.51 o 
 -11   5  14       23.47       46.44     17.34 o 
  -9   5  14       17.47       26.40     17.14 o 
  -7   5  14       20.32       29.38     21.85 o 
  -5   5  14      289.52      317.31     54.45 o 
  -3   5  14      105.51       90.15     30.25 o 
  -1   5  14      267.10      236.52     59.35 o 
   1   5  14      754.02      910.03     88.34 o 
   3   5  14       74.98       82.12     22.08 o 
   5   5  14       10.60       45.16     36.67 o 
   7   5  14      256.47      186.66     92.88 o 
 -24   6  14      613.54      477.98    110.77 o 
 -22   6  14      267.22      255.18     50.84 o 
 -20   6  14      459.51      435.04     88.66 o 
 -18   6  14       27.10       42.97     20.89 o 
 -16   6  14        4.65       22.34     11.26 o 
 -14   6  14        4.83       27.43     22.26 o 
 -12   6  14      881.96     1015.62     76.93 o 
 -10   6  14     1651.34     1911.36    120.01 o 
  -8   6  14      125.49       82.34     32.83 o 
  -6   6  14       55.39       38.36     37.19 o 
  -4   6  14     1590.79     1649.02    101.14 o 
  -2   6  14       46.44       62.80     19.52 o 
   0   6  14       23.93       15.51     16.96 o 
   2   6  14      817.30      840.15     92.82 o 
   4   6  14        0.21       18.45     16.05 o 
   6   6  14       38.68      -34.20     64.42 o 
 -23   7  14        9.10       29.52     24.64 o 
 -21   7  14       27.48       47.58     20.56 o 
 -19   7  14        5.51        8.11     13.01 o 
 -17   7  14        0.00        8.35     19.31 o 
 -15   7  14     1375.27     1338.82     66.85 o 
 -13   7  14       49.82       55.03     19.16 o 
 -11   7  14      235.42      163.49     59.23 o 
  -9   7  14       63.93       83.48     23.48 o 
  -7   7  14      531.68      469.06     74.17 o 
  -5   7  14     1099.74      996.74     65.84 o 
  -3   7  14       26.58       12.96     76.56 o 
  -1   7  14      653.55      385.96    128.61 o 
   1   7  14      489.56      624.03    121.77 o 
   3   7  14       40.94       50.86     34.15 o 
 -22   8  14       18.20        9.18     19.95 o 
 -20   8  14       22.73       39.06     21.46 o 
 -18   8  14        0.88       -7.02     22.43 o 
 -16   8  14       14.13       29.33     22.15 o 
 -14   8  14      297.38      182.54     49.64 o 
 -12   8  14       43.02       68.35     30.94 o 
 -10   8  14      120.09       94.32     43.53 o 
  -8   8  14       16.88       23.18     25.15 o 
  -6   8  14      161.94      105.02     43.47 o 
  -4   8  14        2.60       42.46     17.89 o 
  -2   8  14      452.07      440.79     94.58 o 
   0   8  14        2.54        3.42     41.08 o 
   2   8  14        9.80       34.84     22.05 o 
 -19   9  14      219.23      156.55     36.10 o 
 -17   9  14      261.18      140.41     66.14 o 
 -15   9  14       12.18        6.02     22.14 o 
 -13   9  14      155.48      132.13     56.21 o 
 -11   9  14      176.72      131.63     56.15 o 
  -9   9  14        0.04       25.22     19.43 o 
  -7   9  14        0.01       18.59     33.41 o 
  -5   9  14      983.13     1037.34     67.89 o 
  -3   9  14      160.14      109.01     51.02 o 
  -1   9  14       95.63       83.66     34.34 o 
 -14  10  14        9.81      -16.53     40.61 o 
 -12  10  14        3.14       23.47     72.41 o 
 -10  10  14       78.12       92.57     36.85 o 
  -8  10  14       84.57       80.05     42.88 o 
  -6  10  14      215.93      208.65     52.75 o 
 -27   1  15       63.31       79.72     34.07 o 
 -25   1  15      180.60      102.06     44.99 o 
 -23   1  15     1703.18     1873.57     67.45 o 
 -21   1  15       67.72       71.54     23.25 o 
 -19   1  15       74.57       69.48     20.67 o 
 -17   1  15        6.27       27.65     10.84 o 
 -15   1  15      530.99      523.32     38.07 o 
 -13   1  15      633.93      570.24     35.43 o 
 -11   1  15       15.52       21.36     14.11 o 
  -9   1  15      276.11      252.53     60.49 o 
  -7   1  15      125.70       74.81     34.41 o 
  -5   1  15      222.58      217.85     35.13 o 
  -3   1  15      319.90      371.53     79.33 o 
  -1   1  15      196.21      162.16     34.57 o 
   1   1  15       22.81       26.52     20.83 o 
   3   1  15       20.92       58.97     24.72 o 
   5   1  15       10.14       12.80     21.49 o 
   7   1  15       10.09       43.76     23.31 o 
 -28   2  15        0.62       14.19     20.74 o 
 -26   2  15       11.35       31.78     29.38 o 
 -24   2  15     2893.00     3313.12     87.16 o 
 -22   2  15     2030.41     2326.13     53.23 o 
 -20   2  15      154.59      131.44     22.15 o 
 -18   2  15      826.76      945.66     77.30 o 
 -16   2  15      274.53      313.26     43.92 o 
 -14   2  15       14.17       13.21     11.19 o 
 -12   2  15      653.00      644.12     59.68 o 
 -10   2  15      173.38      161.76     26.18 o 
  -8   2  15      548.83      551.61     58.82 o 
  -6   2  15     2177.58     2134.33     88.44 o 
  -4   2  15      778.71      789.30     71.34 o 
  -2   2  15      217.99      207.85     42.15 o 
   0   2  15       64.37      127.76     35.88 o 
   2   2  15      379.73      343.76     59.73 o 
   4   2  15      176.28      181.67     72.47 o 
   6   2  15      129.19      131.89     35.31 o 
 -27   3  15      281.10      143.86     70.54 o 
 -25   3  15      793.37      957.70     62.58 o 
 -23   3  15     2170.51     2432.11    122.76 o 
 -21   3  15      203.45      172.54     59.14 o 
 -19   3  15      269.35      256.15     53.15 o 
 -17   3  15      453.43      436.27     54.23 o 
 -15   3  15      686.66      686.06     34.56 o 
 -13   3  15     1508.02     1555.98     37.03 o 
 -11   3  15      987.08     1087.47     97.95 o 
  -9   3  15     1637.85     1717.82     45.52 o 
  -7   3  15        4.13       11.70     14.67 o 
  -5   3  15     2850.74     2999.98     64.24 o 
  -3   3  15     3466.72     3824.67     77.64 o 
  -1   3  15      582.37      612.45     93.02 o 
   1   3  15      430.48      223.82     88.49 o 
   3   3  15      224.91      248.97     59.03 o 
   5   3  15     1413.54     1614.27    158.01 o 
   7   3  15       28.59       69.50     42.38 o 
 -26   4  15      102.42       83.70     60.66 o 
 -24   4  15      843.86      790.59     68.86 o 
 -22   4  15     1062.24     1016.78    131.88 o 
 -20   4  15       77.60       71.02     22.19 o 
 -18   4  15       43.99       23.14     15.53 o 
 -16   4  15       49.27       33.50     26.26 o 
 -14   4  15        7.17       17.38     10.97 o 
 -12   4  15        0.01       37.16     27.67 o 
 -10   4  15       24.19       34.58     25.79 o 
  -8   4  15      116.92       79.82     19.63 o 
  -6   4  15    12641.58    14045.70    472.12 o 
  -4   4  15      546.75      487.68     90.53 o 
  -2   4  15       18.89        9.17     26.54 o 
   0   4  15     2546.65     2870.66    299.97 o 
   2   4  15       87.76       39.86     48.33 o 
   4   4  15        0.00       31.64     31.27 o 
   6   4  15      190.08      184.92     54.28 o 
 -25   5  15       32.14       31.34     13.67 o 
 -23   5  15      410.82      324.86     99.63 o 
 -21   5  15      636.06      766.59     42.74 o 
 -19   5  15      621.07      599.56     82.45 o 
 -17   5  15       28.08       20.52     17.12 o 
 -15   5  15      142.33       85.92     22.98 o 
 -13   5  15      343.71      293.98     62.41 o 
 -11   5  15       21.67      -26.00     36.43 o 
  -9   5  15      323.75      252.36     60.36 o 
  -7   5  15     1195.35     1270.91     71.60 o 
  -5   5  15       70.23       77.61     25.71 o 
  -3   5  15      169.33      122.69     28.89 o 
  -1   5  15       52.89       64.50     32.75 o 
   1   5  15        0.78       16.38     31.09 o 
   3   5  15       95.77      120.90     42.72 o 
   5   5  15      537.65      457.68     92.92 o 
 -24   6  15      195.43      198.74     50.35 o 
 -22   6  15        0.82       -3.02     36.77 o 
 -20   6  15       74.23       39.26     17.76 o 
 -18   6  15       65.01       41.73     32.50 o 
 -16   6  15      369.76      377.71     38.34 o 
 -14   6  15       77.06      107.20     21.75 o 
 -12   6  15       30.20       39.70     21.67 o 
 -10   6  15       51.33       44.12     22.85 o 
  -8   6  15      162.82      153.69     39.41 o 
  -6   6  15     1336.58     1246.43     86.90 o 
  -4   6  15       33.03       34.17     18.17 o 
  -2   6  15      631.57      523.46    124.08 o 
   0   6  15      459.98      499.85     43.71 o 
   2   6  15       78.35        3.19     80.41 o 
   4   6  15       18.14       55.65     53.97 o 
 -23   7  15      211.07      109.55     37.28 o 
 -21   7  15      331.31      286.27     84.00 o 
 -19   7  15        2.48       37.58     12.12 o 
 -17   7  15      222.61      176.88     71.45 o 
 -15   7  15       52.84       31.81     18.08 o 
 -13   7  15      331.48      216.10     57.69 o 
 -11   7  15       71.05       37.78     19.81 o 
  -9   7  15      149.19       92.32     33.56 o 
  -7   7  15        2.60       34.82     18.63 o 
  -5   7  15      671.85      666.80    129.52 o 
  -3   7  15      123.89       90.15     26.01 o 
  -1   7  15      274.51      219.75     57.95 o 
   1   7  15       43.87       81.10     57.39 o 
 -20   8  15        0.04       13.08     24.17 o 
 -18   8  15      176.60      194.29     75.80 o 
 -16   8  15      226.82      130.82     54.93 o 
 -14   8  15        0.29        7.66     23.75 o 
 -12   8  15      178.57      168.02     53.44 o 
 -10   8  15       31.40       49.81     28.95 o 
  -8   8  15      709.00      645.01    136.82 o 
  -6   8  15       80.10       86.49     28.59 o 
  -4   8  15      353.16      289.76     84.42 o 
  -2   8  15      638.13      544.54    134.54 o 
   0   8  15       50.46       76.65     29.48 o 
 -17   9  15        9.30       36.49     26.16 o 
 -15   9  15      273.12      176.53     85.33 o 
 -13   9  15       66.13       30.30     25.31 o 
 -11   9  15       17.93       49.90     26.99 o 
  -9   9  15      128.22       83.15     30.07 o 
  -7   9  15      166.85      141.59     51.55 o 
  -5   9  15       49.48       45.80     39.13 o 
  -3   9  15       26.71       64.09     31.48 o 
 -28   0  16       71.75       35.74     39.65 o 
 -26   0  16        3.24        8.62     33.23 o 
 -24   0  16      311.56      187.04     76.82 o 
 -22   0  16       48.43       72.88     34.01 o 
 -20   0  16       10.30       25.87     16.64 o 
 -18   0  16     1051.55     1075.15     45.13 o 
 -16   0  16     1219.62     1320.67     74.79 o 
 -14   0  16     1132.06     1113.10     54.32 o 
 -12   0  16      960.02      962.69     59.31 o 
 -10   0  16      807.29      811.82     49.02 o 
  -8   0  16      330.92      307.18     83.73 o 
  -6   0  16       34.37       49.58     30.78 o 
  -4   0  16     1170.08     1270.04    137.04 o 
  -2   0  16      273.95      275.97     50.42 o 
   0   0  16      912.06     1472.34    357.47 o 
   2   0  16      767.37      744.30    146.45 o 
   4   0  16     1302.28     1417.89    116.78 o 
   6   0  16        7.04       50.11     29.59 o 
 -27   1  16       50.03       78.37     30.77 o 
 -25   1  16      535.64      551.33    133.28 o 
 -23   1  16       36.20       15.91     18.29 o 
 -21   1  16       34.23       19.53     26.32 o 
 -19   1  16        0.10        7.03     27.08 o 
 -17   1  16      236.39      222.81     34.59 o 
 -15   1  16     1760.13     1966.01     98.26 o 
 -13   1  16       44.51       37.25     10.14 o 
 -11   1  16      693.89      643.59     34.61 o 
  -9   1  16      746.39      778.27     51.82 o 
  -7   1  16      223.92      171.11     33.13 o 
  -5   1  16      718.94      808.32     40.41 o 
  -3   1  16      990.14     1123.12     56.94 o 
  -1   1  16      817.68      950.61     95.40 o 
   1   1  16       85.03       89.37     25.72 o 
   3   1  16     1336.99     1403.77    161.55 o 
   5   1  16      355.77      384.55     80.27 o 
 -26   2  16      418.56      215.54     70.18 o 
 -24   2  16     2415.23     2786.71    110.31 o 
 -22   2  16       65.39       20.38     25.86 o 
 -20   2  16       93.91       93.84     25.86 o 
 -18   2  16     1092.01     1101.56     48.93 o 
 -16   2  16        0.07        2.41      9.75 o 
 -14   2  16       69.46       39.26     14.26 o 
 -12   2  16     1686.28     1710.12     73.82 o 
 -10   2  16      322.43      284.44     46.92 o 
  -8   2  16       26.39       64.45     20.81 o 
  -6   2  16      244.14      210.42     48.94 o 
  -4   2  16      536.13      494.58     63.29 o 
  -2   2  16      433.19      467.34     58.69 o 
   0   2  16      175.01      194.29     39.09 o 
   2   2  16       73.53       87.43     44.55 o 
   4   2  16     1229.01     1230.16    148.94 o 
 -27   3  16       31.00       16.41     31.96 o 
 -25   3  16      136.41      123.86     58.03 o 
 -23   3  16       21.24       20.07     29.67 o 
 -21   3  16       39.09       39.12     15.36 o 
 -19   3  16      316.45      300.06     69.42 o 
 -17   3  16       28.87       18.32      9.23 o 
 -15   3  16      852.30     1056.47     51.66 o 
 -13   3  16      391.88      423.03     56.29 o 
 -11   3  16      687.45      695.86     54.86 o 
  -9   3  16      683.91      728.87     69.23 o 
  -7   3  16      470.36      459.44     95.80 o 
  -5   3  16     2098.03     2304.89    144.45 o 
  -3   3  16       10.21       27.27     20.13 o 
  -1   3  16       32.05       90.23     37.06 o 
   1   3  16     1581.65     1811.45     98.89 o 
   3   3  16      294.22      312.81     95.39 o 
   5   3  16        7.74       77.88     43.75 o 
 -26   4  16      270.66      185.74     59.14 o 
 -24   4  16      101.69       81.32     22.81 o 
 -22   4  16      475.68      358.14     87.41 o 
 -20   4  16       13.69       19.39     16.55 o 
 -18   4  16        2.83       12.64     13.20 o 
 -16   4  16       10.50       27.63     24.78 o 
 -14   4  16       11.83        8.31     14.30 o 
 -12   4  16      137.95      144.92     34.58 o 
 -10   4  16       21.33       19.64     41.18 o 
  -8   4  16     1029.40     1135.94     57.92 o 
  -6   4  16     1421.69     1487.91    278.41 o 
  -4   4  16      413.84      379.52     96.05 o 
  -2   4  16      449.50      310.01     99.44 o 
   0   4  16      179.89      229.25     69.96 o 
   2   4  16      102.58      148.33     78.39 o 
   4   4  16        9.13       46.75     40.76 o 
 -25   5  16       90.04       84.16     34.75 o 
 -23   5  16        3.43       28.29     24.62 o 
 -21   5  16        1.56       26.94     15.05 o 
 -19   5  16      197.90      121.11     50.33 o 
 -17   5  16      478.78      313.89     43.88 o 
 -15   5  16       71.53       64.49     24.07 o 
 -13   5  16      148.48      190.98     31.79 o 
 -11   5  16      609.22      642.69     57.79 o 
  -9   5  16      339.42      316.51     65.66 o 
  -7   5  16      866.57      932.68     95.30 o 
  -5   5  16       67.06       17.48    158.62 o 
  -3   5  16       76.10      155.94     65.36 o 
  -1   5  16      249.02      175.78     96.73 o 
   1   5  16      899.76     1070.94    193.35 o 
   3   5  16      378.40      325.26     96.87 o 
 -24   6  16      290.39      283.70    109.96 o 
 -22   6  16       83.74       88.47     35.58 o 
 -20   6  16       79.90       36.34     27.40 o 
 -18   6  16     1360.36     1399.82    110.26 o 
 -16   6  16      705.23      728.69    109.02 o 
 -14   6  16      287.38      234.41     56.79 o 
 -12   6  16       37.52       37.73     18.21 o 
 -10   6  16      363.22      283.21     66.47 o 
  -8   6  16        4.16       67.14     15.62 o 
  -6   6  16       32.13       34.27     28.41 o 
  -4   6  16      207.62      156.13     58.31 o 
  -2   6  16      170.49      133.25     79.13 o 
   0   6  16      124.99      200.38    110.71 o 
   2   6  16     1192.98     1046.80    257.56 o 
 -21   7  16       14.44       -7.83     35.15 o 
 -19   7  16      194.99      104.15     40.68 o 
 -17   7  16     1174.79     1355.20     62.35 o 
 -15   7  16      415.80      270.19     76.40 o 
 -13   7  16      785.05      735.07    117.23 o 
 -11   7  16       62.35       93.07     28.13 o 
  -9   7  16       49.63       33.00     29.03 o 
  -7   7  16       11.76      -20.45     26.36 o 
  -5   7  16      108.49       91.79     33.53 o 
  -3   7  16       90.72      150.35     66.32 o 
  -1   7  16      222.07      134.99     60.59 o 
 -18   8  16      224.58      204.71     79.62 o 
 -16   8  16      137.19       66.92     40.49 o 
 -14   8  16      122.59       89.01     44.72 o 
 -12   8  16        7.55       29.18     21.41 o 
 -10   8  16      297.86      254.69     66.71 o 
  -8   8  16      456.10      419.75    113.69 o 
  -6   8  16      220.64      269.74     67.91 o 
  -4   8  16        7.31       14.62     21.79 o 
 -13   9  16       90.09       56.04     22.48 o 
 -11   9  16        0.51       31.49     18.69 o 
  -9   9  16      482.19      464.26    123.37 o 
 -27   1  17       13.40       39.54     24.46 o 
 -25   1  17       24.40       20.86     32.39 o 
 -23   1  17        6.57       21.42     22.06 o 
 -21   1  17      406.25      404.85     65.97 o 
 -19   1  17      289.80      213.70     43.94 o 
 -17   1  17       40.83       40.99     14.76 o 
 -15   1  17       77.05       54.26     28.05 o 
 -13   1  17       68.01       49.97     20.45 o 
 -11   1  17       26.24        9.38     19.14 o 
  -9   1  17       81.46       41.39     32.53 o 
  -7   1  17       21.54       47.71     18.84 o 
  -5   1  17      326.70      323.51     52.09 o 
  -3   1  17        1.73       23.63     24.73 o 
  -1   1  17        2.49        3.47     22.01 o 
   1   1  17      822.35      992.40     68.18 o 
   3   1  17        0.33       52.54     22.68 o 
 -26   2  17     1456.57     1747.77     95.90 o 
 -24   2  17        0.12       29.47     32.21 o 
 -22   2  17      168.11      146.58     32.45 o 
 -20   2  17       61.75       -6.41     16.98 o 
 -18   2  17      124.01       75.16     30.71 o 
 -16   2  17     1151.51     1303.03     86.18 o 
 -14   2  17      197.92      171.87     29.91 o 
 -12   2  17        8.36       22.00     24.06 o 
 -10   2  17       11.80       16.41     18.37 o 
  -8   2  17        6.13       10.55     22.08 o 
  -6   2  17       29.03       39.14     37.36 o 
  -4   2  17      183.99      155.84     38.01 o 
  -2   2  17      553.31      628.93     41.41 o 
   0   2  17      727.96      842.75    122.78 o 
   2   2  17      400.46      349.50     64.94 o 
 -25   3  17      954.10      979.71     86.38 o 
 -23   3  17       18.88       -9.07     18.84 o 
 -21   3  17        0.00       -7.31     17.48 o 
 -19   3  17       29.85       71.39     27.35 o 
 -17   3  17      353.50      191.92     64.19 o 
 -15   3  17       53.96       58.76     36.71 o 
 -13   3  17       24.30       30.51     16.11 o 
 -11   3  17      664.35      563.74    107.25 o 
  -9   3  17     2279.44     2339.44     83.37 o 
  -7   3  17      653.09      601.25    180.69 o 
  -5   3  17      316.94      247.16     73.30 o 
  -3   3  17      241.80      151.94     58.93 o 
  -1   3  17      337.91      430.93    157.45 o 
   1   3  17       68.41       65.74     40.59 o 
   3   3  17      454.21      557.32     84.48 o 
 -24   4  17      527.82      414.91    157.15 o 
 -22   4  17      212.87      218.38     99.41 o 
 -20   4  17      335.58      251.73    100.02 o 
 -18   4  17       80.73       74.79     40.60 o 
 -16   4  17      443.27      433.91     50.54 o 
 -14   4  17       12.79       44.26     54.50 o 
 -12   4  17        2.00       10.73     17.31 o 
 -10   4  17      154.05      153.61     54.30 o 
  -8   4  17      671.78      625.43    124.50 o 
  -6   4  17       21.16       40.34     50.59 o 
  -4   4  17        2.73       52.81     34.30 o 
  -2   4  17        5.31       54.14     36.11 o 
   0   4  17       68.03       60.88     45.17 o 
   2   4  17      383.05      250.96     70.56 o 
 -23   5  17        4.83       34.96     28.76 o 
 -21   5  17       68.38       78.21     38.35 o 
 -19   5  17       53.16       63.93     27.53 o 
 -17   5  17     1089.07      835.81     62.48 o 
 -15   5  17      338.21      345.72     46.70 o 
 -13   5  17       82.06       67.05     43.01 o 
 -11   5  17       15.75       29.52     28.21 o 
  -9   5  17      955.97     1057.25     86.21 o 
  -7   5  17     1039.33     1020.82    267.77 o 
  -5   5  17       89.31       54.59     35.01 o 
  -3   5  17       43.85      -21.70     47.19 o 
  -1   5  17      266.02      214.62     86.33 o 
   1   5  17     1237.52     1366.40    216.23 o 
 -22   6  17        7.88       53.95     25.14 o 
 -20   6  17      606.40      492.65    143.55 o 
 -18   6  17     1735.64     1829.29     91.58 o 
 -16   6  17     2873.72     2931.60     72.01 o 
 -14   6  17      169.81      171.91     56.57 o 
 -12   6  17     1330.66     1682.39    219.93 o 
 -10   6  17       10.13       44.82     20.93 o 
  -8   6  17      211.15      159.31     71.95 o 
  -6   6  17      174.64      131.69     50.91 o 
  -4   6  17       33.06       -5.01     48.68 o 
  -2   6  17        0.36       79.72     44.16 o 
 -19   7  17       79.40        8.43     35.02 o 
 -17   7  17     2046.68     2274.62    110.49 o 
 -15   7  17     3327.32     3873.70    101.54 o 
 -13   7  17       14.92       50.00     26.71 o 
 -11   7  17       25.91       35.89     14.53 o 
  -9   7  17      102.02      151.52     43.08 o 
  -7   7  17       26.51       72.04     49.17 o 
  -5   7  17      205.05      193.24     54.54 o 
  -3   7  17        2.40       -3.05     48.14 o 
 -16   8  17      190.80       90.30     31.59 o 
 -14   8  17       20.63       14.71     60.03 o 
 -12   8  17       13.42       -3.84     32.77 o 
 -10   8  17       11.77       11.04     29.87 o 
  -8   8  17       84.86      100.24     47.10 o 
 -26   0  18       88.77       75.24     61.91 o 
 -24   0  18      579.87      554.20     61.47 o 
 -22   0  18        0.25       22.41     30.72 o 
 -20   0  18      618.46      484.46    202.78 o 
 -18   0  18     2172.24     2641.89     85.62 o 
 -16   0  18       33.86       27.27     27.43 o 
 -14   0  18      110.56      175.09     57.06 o 
 -12   0  18       22.03        8.93     38.24 o 
 -10   0  18      566.62      694.16     83.88 o 
  -8   0  18      206.86      203.91     62.91 o 
  -6   0  18       10.55       12.96     30.20 o 
  -4   0  18      489.61      407.48    134.99 o 
  -2   0  18        9.91       37.58     39.10 o 
   0   0  18      830.02     1046.90    166.27 o 
 -25   1  18      488.18      273.78    178.60 o 
 -23   1  18       16.77       29.08     14.42 o 
 -21   1  18      102.82       72.89     44.52 o 
 -19   1  18      588.74      557.05    135.01 o 
 -17   1  18      534.38      392.90    124.23 o 
 -15   1  18        2.50       25.97     24.86 o 
 -13   1  18      305.63      230.01     74.99 o 
 -11   1  18        5.73       84.02     32.44 o 
  -9   1  18       51.81       30.24     24.61 o 
  -7   1  18      381.49      424.65     89.50 o 
  -5   1  18       10.68       27.03     27.69 o 
  -3   1  18      337.57      257.52     57.74 o 
  -1   1  18      751.31      821.16     80.75 o 
   1   1  18      255.02      256.64     81.75 o 
 -26   2  18      113.49      148.44     87.15 o 
 -24   2  18       50.16       46.92     28.18 o 
 -22   2  18      628.56      523.56    142.43 o 
 -20   2  18       24.89       71.94     55.48 o 
 -18   2  18       10.71       56.58     36.36 o 
 -16   2  18      799.57      803.97    115.53 o 
 -14   2  18      126.96       91.77     49.01 o 
 -12   2  18       12.06        7.30     17.53 o 
 -10   2  18      213.12      163.53     34.76 o 
  -8   2  18     3301.05     3979.64    180.47 o 
  -6   2  18        0.24       22.63     14.70 o 
  -4   2  18        6.01        5.98     21.97 o 
  -2   2  18      973.13     1168.78    130.57 o 
   0   2  18        0.02       21.82     37.71 o 
 -25   3  18      201.67      184.93     69.82 o 
 -23   3  18      481.78      312.08    112.35 o 
 -21   3  18       22.69       21.34     26.10 o 
 -19   3  18       67.60       36.86     23.33 o 
 -17   3  18      310.77      250.69    116.64 o 
 -15   3  18       89.27       70.27     59.16 o 
 -13   3  18       76.36       65.74     24.83 o 
 -11   3  18      437.65      407.26    100.89 o 
  -9   3  18       22.01      -58.28     50.05 o 
  -7   3  18      193.10      142.03     47.95 o 
  -5   3  18       49.32       82.03     47.70 o 
  -3   3  18        0.26        0.88     40.12 o 
  -1   3  18      275.04      361.96     76.26 o 
 -24   4  18       67.57       67.37     23.18 o 
 -22   4  18       11.49       44.13     24.58 o 
 -20   4  18       11.72       10.96     15.39 o 
 -18   4  18       26.28       54.28     29.72 o 
 -16   4  18      937.29     1237.91    276.04 o 
 -14   4  18        8.56       41.59     54.70 o 
 -12   4  18       35.93       79.57     28.53 o 
 -10   4  18       57.71      104.35     40.91 o 
  -8   4  18       13.94      -39.20     46.90 o 
  -6   4  18       38.36       15.04     38.41 o 
  -4   4  18        0.85      -14.54     44.95 o 
  -2   4  18       54.09       74.74     39.49 o 
 -23   5  18        5.72      -48.73     32.49 o 
 -21   5  18       25.60       58.16     43.41 o 
 -19   5  18       92.25       26.28     18.18 o 
 -17   5  18       59.68       75.83     30.32 o 
 -15   5  18      213.64      199.67     55.60 o 
 -13   5  18      263.61      183.16     73.64 o 
 -11   5  18        1.99       -8.24     42.29 o 
  -9   5  18       21.65       38.57     39.48 o 
  -7   5  18       22.12      -13.75     45.81 o 
  -5   5  18       28.72       48.38     27.87 o 
  -3   5  18        1.98       10.59     48.35 o 
 -20   6  18       30.60       70.28     46.31 o 
 -18   6  18       67.32       73.53     33.91 o 
 -16   6  18      318.02      257.87     51.57 o 
 -14   6  18        1.45       52.50     31.23 o 
 -12   6  18       94.92       69.93     59.30 o 
 -10   6  18      497.66      502.59    158.80 o 
  -8   6  18      282.93      280.93    117.01 o 
  -6   6  18      331.40      250.77    105.73 o 
  -4   6  18      118.27      120.15     67.81 o 
 -17   7  18      222.69      156.76     64.35 o 
 -15   7  18       51.24       40.81     28.04 o 
 -13   7  18      238.77      119.91     42.97 o 
 -11   7  18      342.40      230.74    100.05 o 
  -9   7  18        0.16       43.05     31.73 o 
 -23   1  19       28.16       50.15     50.94 o 
 -21   1  19       22.53      -10.81     41.06 o 
 -19   1  19      446.32      285.84    139.51 o 
 -17   1  19        0.05       50.12     21.15 o 
 -15   1  19      261.98      182.44     52.25 o 
 -13   1  19       96.56      124.03     42.28 o 
 -11   1  19       39.35       35.20     27.17 o 
  -9   1  19      930.44      924.48    105.41 o 
  -7   1  19      303.74      389.99     93.10 o 
  -5   1  19       44.50       41.90     25.82 o 
  -3   1  19      446.73      474.16     75.73 o 
  -1   1  19       55.13       52.29     29.89 o 
 -24   2  19       40.18       53.13     31.50 o 
 -22   2  19      294.36      203.49     98.92 o 
 -20   2  19        9.91       58.93     68.65 o 
 -18   2  19        0.59       49.34     23.97 o 
 -16   2  19      441.63      437.71     41.00 o 
 -14   2  19      264.19      305.34     81.54 o 
 -12   2  19      700.29      590.31     85.05 o 
 -10   2  19     2753.36     3190.88    358.08 o 
  -8   2  19      649.09      473.24    173.29 o 
  -6   2  19      285.19      255.10    111.07 o 
  -4   2  19       34.16      106.90     70.93 o 
  -2   2  19      751.39      925.12    100.37 o 
 -23   3  19      303.55      179.35    101.90 o 
 -21   3  19       27.23       29.94     23.67 o 
 -19   3  19       18.84       39.50     32.29 o 
 -17   3  19        5.89       68.80     52.97 o 
 -15   3  19       18.51       62.24     74.92 o 
 -13   3  19      174.72      212.70     48.44 o 
 -11   3  19      743.82      712.10    182.78 o 
  -9   3  19     2371.94     2665.62    317.54 o 
  -7   3  19       14.12       65.03     24.33 o 
  -5   3  19      557.78      494.23    162.03 o 
  -3   3  19        4.93       27.60     41.77 o 
 -22   4  19      102.01      185.90    127.75 o 
 -20   4  19      270.91      145.80     79.95 o 
 -16   4  19        9.08       83.32     41.52 o 
 -14   4  19       10.58       37.58     28.82 o 
 -12   4  19       19.37       18.69     48.91 o 
 -10   4  19     1352.26     1548.74    345.52 o 
  -8   4  19      514.31      455.00    153.86 o 
  -6   4  19       22.51       22.63     58.85 o 
  -4   4  19       21.50       51.75     36.77 o 
 -19   5  19      787.51      619.40    261.78 o 
 -17   5  19      130.63      211.74     97.42 o 
 -15   5  19       11.25       84.05     78.52 o 
 -13   5  19        0.12       41.17     37.35 o 
 -11   5  19        1.44       23.96     42.63 o 
  -9   5  19      580.50      395.06    121.10 o 
  -7   5  19       41.20      -26.47     48.07 o 
 -16   6  19      102.04      159.25     43.25 o 
 -14   6  19       15.94       77.57     51.24 o 
 -12   6  19       15.50       25.20     37.99 o 
 -10   6  19      114.01       35.28     90.60 o 
 -22   0  20       43.69       47.96     44.67 o 
 -20   0  20       17.77       35.42     38.40 o 
 -18   0  20      296.65      198.16    118.68 o 
 -16   0  20       22.32       44.82     52.82 o 
 -14   0  20      242.81      240.17    122.75 o 
 -12   0  20       62.25       48.90     37.46 o 
 -10   0  20      168.45       56.17     56.75 o 
  -8   0  20       52.93       60.61     43.78 o 
  -6   0  20       29.40       63.79     51.41 o 
 -23   1  20       10.73       40.91     45.61 o 
 -21   1  20       31.21       -5.02     44.20 o 
 -19   1  20       35.17       51.57     25.26 o 
 -17   1  20      155.35      150.10     68.49 o 
 -15   1  20        9.39       14.79     26.04 o 
 -13   1  20       23.78       62.78     35.38 o 
 -11   1  20       92.69       73.28     62.31 o 
  -9   1  20      432.94      500.67    113.58 o 
  -7   1  20       93.92       37.00     34.37 o 
  -5   1  20       49.20       32.73     36.48 o 
 -22   2  20       21.64       55.33     63.63 o 
 -20   2  20      584.36      442.86    210.30 o 
 -18   2  20      191.53      155.94     58.47 o 
 -16   2  20       10.35       40.06     24.56 o 
 -14   2  20      128.75      268.73    111.06 o 
 -12   2  20      238.93      201.91     58.09 o 
 -10   2  20      690.70      806.34     93.29 o 
  -8   2  20       89.66      111.18     66.62 o 
  -6   2  20       97.26       48.48     39.63 o 
 -21   3  20      261.73      332.50     88.42 o 
 -19   3  20        4.76       61.91     37.61 o 
 -17   3  20       50.23       63.32     75.08 o 
 -15   3  20      290.06      270.37     63.04 o 
 -13   3  20      254.19      299.78    133.49 o 
 -11   3  20     1363.53     1447.10    205.21 o 
  -9   3  20        0.86        6.45     54.85 o 
  -7   3  20      134.16       62.16     51.04 o 
 -18   4  20        0.01       88.55     59.24 o 
 -16   4  20        1.71      103.51     40.84 o 
 -14   4  20        9.17      -22.06     36.44 o 
 -12   4  20       17.30       53.07     37.55 o 
 -10   4  20      279.22      187.83     80.42 o 
  -8   4  20      241.89      223.86     97.21 o 
 -15   5  20      305.47      314.73    115.07 o 
 -13   5  20      689.64     1061.19    175.34 o 
 -19   1  21      151.44      180.32     57.67 o 
 -17   1  21       75.73      112.45     50.79 o 
 -15   1  21        0.62       11.98     28.87 o 
 -13   1  21      150.15      138.10     49.06 o 
 -11   1  21      223.18      186.28     51.32 o 
  -9   1  21        3.13      102.97    134.47 o 
 -18   2  21       62.98       55.17     54.70 o 
 -16   2  21      116.66       59.25     70.69 o 
 -14   2  21      172.79      157.02     62.48 o 
 -12   2  21      457.43      493.66     79.71 o 
 -10   2  21       62.29       27.90     33.96 o 
 -15   3  21        6.98       22.57     47.06 o 
 -13   3  21      430.01      390.38     80.56 o 
                                                 
